# Supplementary material for: Explicit and Implicit Responses of Seeing Own vs. Others’ Emotions: An Electromyographic Study on the Neurophysiological and Cognitive Basis of the Self-Mirroring Technique
Source: Front Psychol. 2020 Mar 31;11:433. doi: 10.3389/fpsyg.2020.00433 (PMC7136519; doi:10.3389/fpsyg.2020.00433)
Supplement: Supplementary file 3 [file Data_Sheet_1.csv]

Subject	Gender	Emotion	Video_Actor	Selfother	Valence	Arousal	Accuracy
1	F	Disgusted	Participant	Self	0	59	1
1	F	Disgusted	Participant	Self	0	100	1
1	F	Disgusted	Participant	Self	0	NA	NA
1	F	Disgusted	Participant	Self	0	NA	NA
1	F	Disgusted	Participant	Self	0	NA	NA
1	F	Disgusted	Participant	Self	0	75	1
1	F	Disgusted	Participant	Self	0	100	1
1	F	Disgusted	Participant	Self	0	NA	NA
1	F	Disgusted	Participant	Self	0	NA	NA
1	F	Disgusted	Participant	Self	0	NA	NA
1	F	Disgusted	Participant	Self	0	100	1
1	F	Disgusted	Participant	Self	0	94	1
1	F	Disgusted	Participant	Self	0	NA	NA
1	F	Disgusted	Participant	Self	0	NA	NA
1	F	Disgusted	Participant	Self	0	NA	NA
1	F	Disgusted	Participant	Self	0	76	1
1	F	Disgusted	Participant	Self	0	100	1
1	F	Disgusted	Participant	Self	0	NA	NA
1	F	Disgusted	Participant	Self	0	NA	NA
1	F	Disgusted	Participant	Self	0	NA	NA
1	F	Disgusted	Actor 11	Others	35	38	1
1	F	Disgusted	Actor 11	Others	46	36	1
1	F	Disgusted	Actor 11	Others	45	NA	NA
1	F	Disgusted	Actor 11	Others	37	NA	NA
1	F	Disgusted	Actor 11	Others	34	NA	NA
1	F	Disgusted	Actor 11	Others	38	37	1
1	F	Disgusted	Actor 11	Others	36	33	1
1	F	Disgusted	Actor 11	Others	28	NA	NA
1	F	Disgusted	Actor 11	Others	39	NA	NA
1	F	Disgusted	Actor 11	Others	29	NA	NA
1	F	Disgusted	Actor 11	Others	37	42	1
1	F	Disgusted	Actor 11	Others	27	43	1
1	F	Disgusted	Actor 11	Others	29	NA	NA
1	F	Disgusted	Actor 11	Others	32	NA	NA
1	F	Disgusted	Actor 11	Others	32	NA	NA
1	F	Disgusted	Actor 11	Others	36	64	1
1	F	Disgusted	Actor 11	Others	37	65	1
1	F	Disgusted	Actor 11	Others	35	NA	NA
1	F	Disgusted	Actor 11	Others	0	NA	NA
1	F	Disgusted	Actor 11	Others	0	NA	NA
1	F	Disgusted	Actor 14	Others	0	32	1
1	F	Disgusted	Actor 14	Others	0	38	1
1	F	Disgusted	Actor 14	Others	0	NA	NA
1	F	Disgusted	Actor 14	Others	0	NA	NA
1	F	Disgusted	Actor 14	Others	0	NA	NA
1	F	Disgusted	Actor 14	Others	0	65	1
1	F	Disgusted	Actor 14	Others	0	38	1
1	F	Disgusted	Actor 14	Others	0	NA	NA
1	F	Disgusted	Actor 14	Others	0	NA	NA
1	F	Disgusted	Actor 14	Others	0	NA	NA
1	F	Disgusted	Actor 14	Others	0	85	1
1	F	Disgusted	Actor 14	Others	0	94	1
1	F	Disgusted	Actor 14	Others	0	NA	NA
1	F	Disgusted	Actor 14	Others	0	NA	NA
1	F	Disgusted	Actor 14	Others	0	NA	NA
1	F	Disgusted	Actor 14	Others	0	91	1
1	F	Disgusted	Actor 14	Others	0	84	1
1	F	Disgusted	Actor 14	Others	0	NA	NA
1	F	Disgusted	Actor 14	Others	0	NA	NA
1	F	Disgusted	Actor 14	Others	0	NA	NA
1	F	Disgusted	Actor 6	Others	0	57	1
1	F	Disgusted	Actor 6	Others	0	63	1
1	F	Disgusted	Actor 6	Others	0	NA	NA
1	F	Disgusted	Actor 6	Others	0	NA	NA
1	F	Disgusted	Actor 6	Others	0	NA	NA
1	F	Disgusted	Actor 6	Others	0	66	1
1	F	Disgusted	Actor 6	Others	0	43	1
1	F	Disgusted	Actor 6	Others	0	NA	NA
1	F	Disgusted	Actor 6	Others	0	NA	NA
1	F	Disgusted	Actor 6	Others	0	NA	NA
1	F	Disgusted	Actor 6	Others	0	81	1
1	F	Disgusted	Actor 6	Others	0	100	1
1	F	Disgusted	Actor 6	Others	0	NA	NA
1	F	Disgusted	Actor 6	Others	0	NA	NA
1	F	Disgusted	Actor 6	Others	0	NA	NA
1	F	Disgusted	Actor 6	Others	0	82	1
1	F	Disgusted	Actor 6	Others	0	84	1
1	F	Disgusted	Actor 6	Others	0	NA	NA
1	F	Disgusted	Actor 6	Others	0	NA	NA
1	F	Disgusted	Actor 6	Others	0	NA	NA
1	F	Happy	Participant	Self	100	84	0
1	F	Happy	Participant	Self	100	45	1
1	F	Happy	Participant	Self	100	NA	NA
1	F	Happy	Participant	Self	100	NA	NA
1	F	Happy	Participant	Self	98	NA	NA
1	F	Happy	Participant	Self	100	65	1
1	F	Happy	Participant	Self	99	72	1
1	F	Happy	Participant	Self	100	NA	NA
1	F	Happy	Participant	Self	100	NA	NA
1	F	Happy	Participant	Self	100	NA	NA
1	F	Happy	Participant	Self	100	90	1
1	F	Happy	Participant	Self	100	100	1
1	F	Happy	Participant	Self	100	NA	NA
1	F	Happy	Participant	Self	100	NA	NA
1	F	Happy	Participant	Self	100	NA	NA
1	F	Happy	Participant	Self	100	96	1
1	F	Happy	Participant	Self	100	82	1
1	F	Happy	Participant	Self	99	NA	NA
1	F	Happy	Participant	Self	100	NA	NA
1	F	Happy	Participant	Self	100	NA	NA
1	F	Happy	Actor 11	Others	100	55	1
1	F	Happy	Actor 11	Others	100	62	1
1	F	Happy	Actor 11	Others	100	NA	NA
1	F	Happy	Actor 11	Others	99	NA	NA
1	F	Happy	Actor 11	Others	100	NA	NA
1	F	Happy	Actor 11	Others	100	79	1
1	F	Happy	Actor 11	Others	100	20	1
1	F	Happy	Actor 11	Others	100	NA	NA
1	F	Happy	Actor 11	Others	100	NA	NA
1	F	Happy	Actor 11	Others	100	NA	NA
1	F	Happy	Actor 11	Others	99	99	1
1	F	Happy	Actor 11	Others	100	91	1
1	F	Happy	Actor 11	Others	100	NA	NA
1	F	Happy	Actor 11	Others	100	NA	NA
1	F	Happy	Actor 11	Others	100	NA	NA
1	F	Happy	Actor 11	Others	87	100	1
1	F	Happy	Actor 11	Others	99	71	1
1	F	Happy	Actor 11	Others	81	NA	NA
1	F	Happy	Actor 11	Others	100	NA	NA
1	F	Happy	Actor 11	Others	100	NA	NA
1	F	Happy	Actor 14	Others	100	60	1
1	F	Happy	Actor 14	Others	100	69	1
1	F	Happy	Actor 14	Others	100	NA	NA
1	F	Happy	Actor 14	Others	100	NA	NA
1	F	Happy	Actor 14	Others	100	NA	NA
1	F	Happy	Actor 14	Others	100	81	1
1	F	Happy	Actor 14	Others	100	64	1
1	F	Happy	Actor 14	Others	100	NA	NA
1	F	Happy	Actor 14	Others	100	NA	NA
1	F	Happy	Actor 14	Others	100	NA	NA
1	F	Happy	Actor 14	Others	100	97	1
1	F	Happy	Actor 14	Others	100	100	1
1	F	Happy	Actor 14	Others	99	NA	NA
1	F	Happy	Actor 14	Others	100	NA	NA
1	F	Happy	Actor 14	Others	100	NA	NA
1	F	Happy	Actor 14	Others	100	95	1
1	F	Happy	Actor 14	Others	100	87	1
1	F	Happy	Actor 14	Others	100	NA	NA
1	F	Happy	Actor 14	Others	100	NA	NA
1	F	Happy	Actor 14	Others	100	NA	NA
1	F	Happy	Actor 6	Others	100	50	1
1	F	Happy	Actor 6	Others	100	54	1
1	F	Happy	Actor 6	Others	100	NA	NA
1	F	Happy	Actor 6	Others	100	NA	NA
1	F	Happy	Actor 6	Others	100	NA	NA
1	F	Happy	Actor 6	Others	100	69	1
1	F	Happy	Actor 6	Others	100	99	0
1	F	Happy	Actor 6	Others	47	NA	NA
1	F	Happy	Actor 6	Others	100	NA	NA
1	F	Happy	Actor 6	Others	100	NA	NA
1	F	Happy	Actor 6	Others	100	86	1
1	F	Happy	Actor 6	Others	100	100	1
1	F	Happy	Actor 6	Others	100	NA	NA
1	F	Happy	Actor 6	Others	100	NA	NA
1	F	Happy	Actor 6	Others	100	NA	NA
1	F	Happy	Actor 6	Others	100	86	1
1	F	Happy	Actor 6	Others	100	75	1
1	F	Happy	Actor 6	Others	100	NA	NA
1	F	Happy	Actor 6	Others	100	NA	NA
1	F	Happy	Actor 6	Others	100	NA	NA
1	F	Neutral	Participant	Self	44	17	0
1	F	Neutral	Participant	Self	45	0	1
1	F	Neutral	Participant	Self	70	NA	NA
1	F	Neutral	Participant	Self	55	NA	NA
1	F	Neutral	Participant	Self	55	NA	NA
1	F	Neutral	Participant	Self	64	34	0
1	F	Neutral	Participant	Self	58	32	0
1	F	Neutral	Participant	Self	60	NA	NA
1	F	Neutral	Participant	Self	56	NA	NA
1	F	Neutral	Participant	Self	61	NA	NA
1	F	Neutral	Participant	Self	60	44	0
1	F	Neutral	Participant	Self	63	61	0
1	F	Neutral	Participant	Self	63	NA	NA
1	F	Neutral	Participant	Self	67	NA	NA
1	F	Neutral	Participant	Self	78	NA	NA
1	F	Neutral	Participant	Self	64	70	0
1	F	Neutral	Participant	Self	60	50	0
1	F	Neutral	Participant	Self	77	NA	NA
1	F	Neutral	Participant	Self	100	NA	NA
1	F	Neutral	Participant	Self	79	NA	NA
1	F	Neutral	Actor 11	Others	49	0	1
1	F	Neutral	Actor 11	Others	49	0	1
1	F	Neutral	Actor 11	Others	48	NA	NA
1	F	Neutral	Actor 11	Others	48	NA	NA
1	F	Neutral	Actor 11	Others	48	NA	NA
1	F	Neutral	Actor 11	Others	49	0	1
1	F	Neutral	Actor 11	Others	48	26	1
1	F	Neutral	Actor 11	Others	49	NA	NA
1	F	Neutral	Actor 11	Others	45	NA	NA
1	F	Neutral	Actor 11	Others	46	NA	NA
1	F	Neutral	Actor 11	Others	49	66	1
1	F	Neutral	Actor 11	Others	56	25	1
1	F	Neutral	Actor 11	Others	49	NA	NA
1	F	Neutral	Actor 11	Others	46	NA	NA
1	F	Neutral	Actor 11	Others	47	NA	NA
1	F	Neutral	Actor 11	Others	47	28	1
1	F	Neutral	Actor 11	Others	50	41	1
1	F	Neutral	Actor 11	Others	47	NA	NA
1	F	Neutral	Actor 11	Others	47	NA	NA
1	F	Neutral	Actor 11	Others	49	NA	NA
1	F	Neutral	Actor 14	Others	47	0	1
1	F	Neutral	Actor 14	Others	49	0	1
1	F	Neutral	Actor 14	Others	48	NA	NA
1	F	Neutral	Actor 14	Others	0	NA	NA
1	F	Neutral	Actor 14	Others	41	NA	NA
1	F	Neutral	Actor 14	Others	48	0	1
1	F	Neutral	Actor 14	Others	50	25	1
1	F	Neutral	Actor 14	Others	46	NA	NA
1	F	Neutral	Actor 14	Others	40	NA	NA
1	F	Neutral	Actor 14	Others	36	NA	NA
1	F	Neutral	Actor 14	Others	50	31	1
1	F	Neutral	Actor 14	Others	47	16	1
1	F	Neutral	Actor 14	Others	48	NA	NA
1	F	Neutral	Actor 14	Others	45	NA	NA
1	F	Neutral	Actor 14	Others	52	NA	NA
1	F	Neutral	Actor 14	Others	47	12	1
1	F	Neutral	Actor 14	Others	49	31	1
1	F	Neutral	Actor 14	Others	48	NA	NA
1	F	Neutral	Actor 14	Others	45	NA	NA
1	F	Neutral	Actor 14	Others	49	NA	NA
1	F	Neutral	Actor 6	Others	47	0	1
1	F	Neutral	Actor 6	Others	47	0	1
1	F	Neutral	Actor 6	Others	46	NA	NA
1	F	Neutral	Actor 6	Others	47	NA	NA
1	F	Neutral	Actor 6	Others	46	NA	NA
1	F	Neutral	Actor 6	Others	0	29	0
1	F	Neutral	Actor 6	Others	49	12	1
1	F	Neutral	Actor 6	Others	21	NA	NA
1	F	Neutral	Actor 6	Others	44	NA	NA
1	F	Neutral	Actor 6	Others	43	NA	NA
1	F	Neutral	Actor 6	Others	50	25	1
1	F	Neutral	Actor 6	Others	47	18	1
1	F	Neutral	Actor 6	Others	48	NA	NA
1	F	Neutral	Actor 6	Others	48	NA	NA
1	F	Neutral	Actor 6	Others	46	NA	NA
1	F	Neutral	Actor 6	Others	47	23	1
1	F	Neutral	Actor 6	Others	51	22	1
1	F	Neutral	Actor 6	Others	47	NA	NA
1	F	Neutral	Actor 6	Others	43	NA	NA
1	F	Neutral	Actor 6	Others	45	NA	NA
1	F	Fearful	Participant	Self	0	80	1
1	F	Fearful	Participant	Self	0	54	1
1	F	Fearful	Participant	Self	0	NA	NA
1	F	Fearful	Participant	Self	0	NA	NA
1	F	Fearful	Participant	Self	0	NA	NA
1	F	Fearful	Participant	Self	0	75	1
1	F	Fearful	Participant	Self	0	68	1
1	F	Fearful	Participant	Self	0	NA	NA
1	F	Fearful	Participant	Self	0	NA	NA
1	F	Fearful	Participant	Self	0	NA	NA
1	F	Fearful	Participant	Self	0	95	1
1	F	Fearful	Participant	Self	0	84	1
1	F	Fearful	Participant	Self	1	NA	NA
1	F	Fearful	Participant	Self	0	NA	NA
1	F	Fearful	Participant	Self	0	NA	NA
1	F	Fearful	Participant	Self	0	84	1
1	F	Fearful	Participant	Self	0	80	1
1	F	Fearful	Participant	Self	0	NA	NA
1	F	Fearful	Participant	Self	0	NA	NA
1	F	Fearful	Participant	Self	0	NA	NA
1	F	Fearful	Actor 11	Others	0	28	0
1	F	Fearful	Actor 11	Others	0	24	1
1	F	Fearful	Actor 11	Others	0	NA	NA
1	F	Fearful	Actor 11	Others	0	NA	NA
1	F	Fearful	Actor 11	Others	0	NA	NA
1	F	Fearful	Actor 11	Others	0	28	0
1	F	Fearful	Actor 11	Others	0	32	0
1	F	Fearful	Actor 11	Others	0	NA	NA
1	F	Fearful	Actor 11	Others	0	NA	NA
1	F	Fearful	Actor 11	Others	0	NA	NA
1	F	Fearful	Actor 11	Others	20	35	0
1	F	Fearful	Actor 11	Others	0	23	0
1	F	Fearful	Actor 11	Others	0	NA	NA
1	F	Fearful	Actor 11	Others	0	NA	NA
1	F	Fearful	Actor 11	Others	0	NA	NA
1	F	Fearful	Actor 11	Others	0	28	0
1	F	Fearful	Actor 11	Others	0	33	0
1	F	Fearful	Actor 11	Others	0	NA	NA
1	F	Fearful	Actor 11	Others	0	NA	NA
1	F	Fearful	Actor 11	Others	0	NA	NA
1	F	Fearful	Actor 14	Others	0	13	0
1	F	Fearful	Actor 14	Others	0	22	0
1	F	Fearful	Actor 14	Others	0	NA	NA
1	F	Fearful	Actor 14	Others	0	NA	NA
1	F	Fearful	Actor 14	Others	0	NA	NA
1	F	Fearful	Actor 14	Others	0	39	0
1	F	Fearful	Actor 14	Others	0	27	0
1	F	Fearful	Actor 14	Others	0	NA	NA
1	F	Fearful	Actor 14	Others	15	NA	NA
1	F	Fearful	Actor 14	Others	9	NA	NA
1	F	Fearful	Actor 14	Others	0	15	0
1	F	Fearful	Actor 14	Others	0	9	0
1	F	Fearful	Actor 14	Others	0	NA	NA
1	F	Fearful	Actor 14	Others	0	NA	NA
1	F	Fearful	Actor 14	Others	0	NA	NA
1	F	Fearful	Actor 14	Others	0	20	0
1	F	Fearful	Actor 14	Others	0	37	0
1	F	Fearful	Actor 14	Others	19	NA	NA
1	F	Fearful	Actor 14	Others	0	NA	NA
1	F	Fearful	Actor 14	Others	0	NA	NA
1	F	Fearful	Actor 6	Others	29	22	1
1	F	Fearful	Actor 6	Others	0	17	1
1	F	Fearful	Actor 6	Others	0	NA	NA
1	F	Fearful	Actor 6	Others	0	NA	NA
1	F	Fearful	Actor 6	Others	0	NA	NA
1	F	Fearful	Actor 6	Others	0	31	1
1	F	Fearful	Actor 6	Others	0	28	1
1	F	Fearful	Actor 6	Others	50	NA	NA
1	F	Fearful	Actor 6	Others	0	NA	NA
1	F	Fearful	Actor 6	Others	0	NA	NA
1	F	Fearful	Actor 6	Others	0	26	1
1	F	Fearful	Actor 6	Others	19	39	1
1	F	Fearful	Actor 6	Others	0	NA	NA
1	F	Fearful	Actor 6	Others	30	NA	NA
1	F	Fearful	Actor 6	Others	18	NA	NA
1	F	Fearful	Actor 6	Others	11	76	1
1	F	Fearful	Actor 6	Others	0	60	1
1	F	Fearful	Actor 6	Others	44	NA	NA
1	F	Fearful	Actor 6	Others	0	NA	NA
1	F	Fearful	Actor 6	Others	0	NA	NA
1	F	Angry	Participant	Self	0	58	0
1	F	Angry	Participant	Self	0	64	0
1	F	Angry	Participant	Self	0	NA	NA
1	F	Angry	Participant	Self	0	NA	NA
1	F	Angry	Participant	Self	0	NA	NA
1	F	Angry	Participant	Self	0	65	0
1	F	Angry	Participant	Self	0	77	0
1	F	Angry	Participant	Self	0	NA	NA
1	F	Angry	Participant	Self	0	NA	NA
1	F	Angry	Participant	Self	0	NA	NA
1	F	Angry	Participant	Self	0	100	0
1	F	Angry	Participant	Self	0	88	0
1	F	Angry	Participant	Self	0	NA	NA
1	F	Angry	Participant	Self	0	NA	NA
1	F	Angry	Participant	Self	0	NA	NA
1	F	Angry	Participant	Self	0	99	0
1	F	Angry	Participant	Self	0	72	0
1	F	Angry	Participant	Self	0	NA	NA
1	F	Angry	Participant	Self	0	NA	NA
1	F	Angry	Participant	Self	0	NA	NA
1	F	Angry	Actor 11	Others	0	48	1
1	F	Angry	Actor 11	Others	0	52	1
1	F	Angry	Actor 11	Others	0	NA	NA
1	F	Angry	Actor 11	Others	0	NA	NA
1	F	Angry	Actor 11	Others	0	NA	NA
1	F	Angry	Actor 11	Others	0	42	1
1	F	Angry	Actor 11	Others	0	39	0
1	F	Angry	Actor 11	Others	0	NA	NA
1	F	Angry	Actor 11	Others	0	NA	NA
1	F	Angry	Actor 11	Others	0	NA	NA
1	F	Angry	Actor 11	Others	0	32	1
1	F	Angry	Actor 11	Others	0	29	1
1	F	Angry	Actor 11	Others	0	NA	NA
1	F	Angry	Actor 11	Others	0	NA	NA
1	F	Angry	Actor 11	Others	0	NA	NA
1	F	Angry	Actor 11	Others	0	38	1
1	F	Angry	Actor 11	Others	0	96	1
1	F	Angry	Actor 11	Others	0	NA	NA
1	F	Angry	Actor 11	Others	0	NA	NA
1	F	Angry	Actor 11	Others	0	NA	NA
1	F	Angry	Actor 14	Others	0	51	1
1	F	Angry	Actor 14	Others	16	49	1
1	F	Angry	Actor 14	Others	0	NA	NA
1	F	Angry	Actor 14	Others	0	NA	NA
1	F	Angry	Actor 14	Others	0	NA	NA
1	F	Angry	Actor 14	Others	0	31	1
1	F	Angry	Actor 14	Others	0	22	1
1	F	Angry	Actor 14	Others	0	NA	NA
1	F	Angry	Actor 14	Others	0	NA	NA
1	F	Angry	Actor 14	Others	0	NA	NA
1	F	Angry	Actor 14	Others	0	88	1
1	F	Angry	Actor 14	Others	0	25	1
1	F	Angry	Actor 14	Others	0	NA	NA
1	F	Angry	Actor 14	Others	0	NA	NA
1	F	Angry	Actor 14	Others	0	NA	NA
1	F	Angry	Actor 14	Others	0	49	1
1	F	Angry	Actor 14	Others	0	22	1
1	F	Angry	Actor 14	Others	0	NA	NA
1	F	Angry	Actor 14	Others	0	NA	NA
1	F	Angry	Actor 14	Others	0	NA	NA
1	F	Angry	Actor 6	Others	0	40	0
1	F	Angry	Actor 6	Others	0	30	0
1	F	Angry	Actor 6	Others	0	NA	NA
1	F	Angry	Actor 6	Others	0	NA	NA
1	F	Angry	Actor 6	Others	0	NA	NA
1	F	Angry	Actor 6	Others	0	38	0
1	F	Angry	Actor 6	Others	0	29	0
1	F	Angry	Actor 6	Others	0	NA	NA
1	F	Angry	Actor 6	Others	0	NA	NA
1	F	Angry	Actor 6	Others	0	NA	NA
1	F	Angry	Actor 6	Others	0	39	0
1	F	Angry	Actor 6	Others	0	43	0
1	F	Angry	Actor 6	Others	0	NA	NA
1	F	Angry	Actor 6	Others	0	NA	NA
1	F	Angry	Actor 6	Others	0	NA	NA
1	F	Angry	Actor 6	Others	0	17	0
1	F	Angry	Actor 6	Others	0	32	0
1	F	Angry	Actor 6	Others	0	NA	NA
1	F	Angry	Actor 6	Others	0	NA	NA
1	F	Angry	Actor 6	Others	0	NA	NA
1	F	Sad	Participant	Self	0	36	1
1	F	Sad	Participant	Self	0	28	1
1	F	Sad	Participant	Self	0	NA	NA
1	F	Sad	Participant	Self	0	NA	NA
1	F	Sad	Participant	Self	0	NA	NA
1	F	Sad	Participant	Self	3	62	1
1	F	Sad	Participant	Self	0	55	1
1	F	Sad	Participant	Self	0	NA	NA
1	F	Sad	Participant	Self	39	NA	NA
1	F	Sad	Participant	Self	28	NA	NA
1	F	Sad	Participant	Self	30	42	1
1	F	Sad	Participant	Self	0	80	1
1	F	Sad	Participant	Self	18	NA	NA
1	F	Sad	Participant	Self	0	NA	NA
1	F	Sad	Participant	Self	0	NA	NA
1	F	Sad	Participant	Self	0	75	1
1	F	Sad	Participant	Self	0	51	1
1	F	Sad	Participant	Self	0	NA	NA
1	F	Sad	Participant	Self	0	NA	NA
1	F	Sad	Participant	Self	37	NA	NA
1	F	Sad	Actor 11	Others	49	0	0
1	F	Sad	Actor 11	Others	0	17	0
1	F	Sad	Actor 11	Others	49	NA	NA
1	F	Sad	Actor 11	Others	47	NA	NA
1	F	Sad	Actor 11	Others	47	NA	NA
1	F	Sad	Actor 11	Others	46	0	0
1	F	Sad	Actor 11	Others	32	24	1
1	F	Sad	Actor 11	Others	0	NA	NA
1	F	Sad	Actor 11	Others	0	NA	NA
1	F	Sad	Actor 11	Others	48	NA	NA
1	F	Sad	Actor 11	Others	47	20	0
1	F	Sad	Actor 11	Others	48	17	0
1	F	Sad	Actor 11	Others	48	NA	NA
1	F	Sad	Actor 11	Others	46	NA	NA
1	F	Sad	Actor 11	Others	46	NA	NA
1	F	Sad	Actor 11	Others	49	30	0
1	F	Sad	Actor 11	Others	49	20	0
1	F	Sad	Actor 11	Others	46	NA	NA
1	F	Sad	Actor 11	Others	0	NA	NA
1	F	Sad	Actor 11	Others	47	NA	NA
1	F	Sad	Actor 14	Others	48	0	0
1	F	Sad	Actor 14	Others	47	0	0
1	F	Sad	Actor 14	Others	65	NA	NA
1	F	Sad	Actor 14	Others	31	NA	NA
1	F	Sad	Actor 14	Others	30	NA	NA
1	F	Sad	Actor 14	Others	48	0	0
1	F	Sad	Actor 14	Others	48	0	0
1	F	Sad	Actor 14	Others	51	NA	NA
1	F	Sad	Actor 14	Others	48	NA	NA
1	F	Sad	Actor 14	Others	53	NA	NA
1	F	Sad	Actor 14	Others	45	9	0
1	F	Sad	Actor 14	Others	52	23	0
1	F	Sad	Actor 14	Others	52	NA	NA
1	F	Sad	Actor 14	Others	53	NA	NA
1	F	Sad	Actor 14	Others	49	NA	NA
1	F	Sad	Actor 14	Others	49	35	0
1	F	Sad	Actor 14	Others	48	32	0
1	F	Sad	Actor 14	Others	49	NA	NA
1	F	Sad	Actor 14	Others	46	NA	NA
1	F	Sad	Actor 14	Others	44	NA	NA
1	F	Sad	Actor 6	Others	0	73	1
1	F	Sad	Actor 6	Others	0	63	1
1	F	Sad	Actor 6	Others	0	NA	NA
1	F	Sad	Actor 6	Others	0	NA	NA
1	F	Sad	Actor 6	Others	0	NA	NA
1	F	Sad	Actor 6	Others	0	66	1
1	F	Sad	Actor 6	Others	0	60	1
1	F	Sad	Actor 6	Others	0	NA	NA
1	F	Sad	Actor 6	Others	0	NA	NA
1	F	Sad	Actor 6	Others	0	NA	NA
1	F	Sad	Actor 6	Others	0	67	1
1	F	Sad	Actor 6	Others	0	91	1
1	F	Sad	Actor 6	Others	0	NA	NA
1	F	Sad	Actor 6	Others	0	NA	NA
1	F	Sad	Actor 6	Others	0	NA	NA
1	F	Sad	Actor 6	Others	22	78	1
1	F	Sad	Actor 6	Others	0	91	1
1	F	Sad	Actor 6	Others	0	NA	NA
1	F	Sad	Actor 6	Others	0	NA	NA
1	F	Sad	Actor 6	Others	0	NA	NA
2	F	Disgusted	Participant	Self	6	79	1
2	F	Disgusted	Participant	Self	8	NA	NA
2	F	Disgusted	Participant	Self	6	NA	NA
2	F	Disgusted	Participant	Self	7	NA	NA
2	F	Disgusted	Participant	Self	6	NA	NA
2	F	Disgusted	Participant	Self	7	54	1
2	F	Disgusted	Participant	Self	6	NA	NA
2	F	Disgusted	Participant	Self	7	NA	NA
2	F	Disgusted	Participant	Self	11	NA	NA
2	F	Disgusted	Participant	Self	9	NA	NA
2	F	Disgusted	Participant	Self	8	NA	NA
2	F	Disgusted	Participant	Self	7	NA	NA
2	F	Disgusted	Participant	Self	11	NA	NA
2	F	Disgusted	Participant	Self	7	NA	NA
2	F	Disgusted	Participant	Self	9	NA	NA
2	F	Disgusted	Participant	Self	5	NA	NA
2	F	Disgusted	Participant	Self	5	NA	NA
2	F	Disgusted	Participant	Self	6	NA	NA
2	F	Disgusted	Participant	Self	7	NA	NA
2	F	Disgusted	Participant	Self	9	NA	NA
2	F	Disgusted	Actor 11	Others	89	70	0
2	F	Disgusted	Actor 11	Others	56	NA	NA
2	F	Disgusted	Actor 11	Others	79	NA	NA
2	F	Disgusted	Actor 11	Others	80	NA	NA
2	F	Disgusted	Actor 11	Others	82	NA	NA
2	F	Disgusted	Actor 11	Others	77	52	0
2	F	Disgusted	Actor 11	Others	60	NA	NA
2	F	Disgusted	Actor 11	Others	85	NA	NA
2	F	Disgusted	Actor 11	Others	76	NA	NA
2	F	Disgusted	Actor 11	Others	68	NA	NA
2	F	Disgusted	Actor 11	Others	82	NA	NA
2	F	Disgusted	Actor 11	Others	81	NA	NA
2	F	Disgusted	Actor 11	Others	80	NA	NA
2	F	Disgusted	Actor 11	Others	80	NA	NA
2	F	Disgusted	Actor 11	Others	78	NA	NA
2	F	Disgusted	Actor 11	Others	91	NA	NA
2	F	Disgusted	Actor 11	Others	85	NA	NA
2	F	Disgusted	Actor 11	Others	82	NA	NA
2	F	Disgusted	Actor 11	Others	91	NA	NA
2	F	Disgusted	Actor 11	Others	91	NA	NA
2	F	Disgusted	Actor 14	Others	7	48	1
2	F	Disgusted	Actor 14	Others	11	NA	NA
2	F	Disgusted	Actor 14	Others	12	NA	NA
2	F	Disgusted	Actor 14	Others	5	NA	NA
2	F	Disgusted	Actor 14	Others	14	NA	NA
2	F	Disgusted	Actor 14	Others	13	56	1
2	F	Disgusted	Actor 14	Others	9	NA	NA
2	F	Disgusted	Actor 14	Others	8	NA	NA
2	F	Disgusted	Actor 14	Others	8	NA	NA
2	F	Disgusted	Actor 14	Others	9	NA	NA
2	F	Disgusted	Actor 14	Others	12	NA	NA
2	F	Disgusted	Actor 14	Others	10	NA	NA
2	F	Disgusted	Actor 14	Others	26	NA	NA
2	F	Disgusted	Actor 14	Others	12	NA	NA
2	F	Disgusted	Actor 14	Others	6	NA	NA
2	F	Disgusted	Actor 14	Others	5	NA	NA
2	F	Disgusted	Actor 14	Others	11	NA	NA
2	F	Disgusted	Actor 14	Others	9	NA	NA
2	F	Disgusted	Actor 14	Others	11	NA	NA
2	F	Disgusted	Actor 14	Others	12	NA	NA
2	F	Disgusted	Actor 6	Others	3	79	1
2	F	Disgusted	Actor 6	Others	6	NA	NA
2	F	Disgusted	Actor 6	Others	10	NA	NA
2	F	Disgusted	Actor 6	Others	14	NA	NA
2	F	Disgusted	Actor 6	Others	7	NA	NA
2	F	Disgusted	Actor 6	Others	8	70	1
2	F	Disgusted	Actor 6	Others	4	NA	NA
2	F	Disgusted	Actor 6	Others	9	NA	NA
2	F	Disgusted	Actor 6	Others	15	NA	NA
2	F	Disgusted	Actor 6	Others	14	NA	NA
2	F	Disgusted	Actor 6	Others	5	NA	NA
2	F	Disgusted	Actor 6	Others	6	NA	NA
2	F	Disgusted	Actor 6	Others	7	NA	NA
2	F	Disgusted	Actor 6	Others	5	NA	NA
2	F	Disgusted	Actor 6	Others	11	NA	NA
2	F	Disgusted	Actor 6	Others	7	NA	NA
2	F	Disgusted	Actor 6	Others	6	NA	NA
2	F	Disgusted	Actor 6	Others	8	NA	NA
2	F	Disgusted	Actor 6	Others	3	NA	NA
2	F	Disgusted	Actor 6	Others	7	NA	NA
2	F	Happy	Participant	Self	90	64	1
2	F	Happy	Participant	Self	84	NA	NA
2	F	Happy	Participant	Self	84	NA	NA
2	F	Happy	Participant	Self	86	NA	NA
2	F	Happy	Participant	Self	88	NA	NA
2	F	Happy	Participant	Self	86	63	1
2	F	Happy	Participant	Self	80	NA	NA
2	F	Happy	Participant	Self	79	NA	NA
2	F	Happy	Participant	Self	91	NA	NA
2	F	Happy	Participant	Self	81	NA	NA
2	F	Happy	Participant	Self	81	NA	NA
2	F	Happy	Participant	Self	86	NA	NA
2	F	Happy	Participant	Self	79	NA	NA
2	F	Happy	Participant	Self	82	NA	NA
2	F	Happy	Participant	Self	90	NA	NA
2	F	Happy	Participant	Self	81	NA	NA
2	F	Happy	Participant	Self	88	NA	NA
2	F	Happy	Participant	Self	93	NA	NA
2	F	Happy	Participant	Self	84	NA	NA
2	F	Happy	Participant	Self	87	NA	NA
2	F	Happy	Actor 11	Others	84	55	1
2	F	Happy	Actor 11	Others	79	NA	NA
2	F	Happy	Actor 11	Others	91	NA	NA
2	F	Happy	Actor 11	Others	87	NA	NA
2	F	Happy	Actor 11	Others	88	NA	NA
2	F	Happy	Actor 11	Others	89	51	1
2	F	Happy	Actor 11	Others	81	NA	NA
2	F	Happy	Actor 11	Others	86	NA	NA
2	F	Happy	Actor 11	Others	75	NA	NA
2	F	Happy	Actor 11	Others	83	NA	NA
2	F	Happy	Actor 11	Others	88	NA	NA
2	F	Happy	Actor 11	Others	78	NA	NA
2	F	Happy	Actor 11	Others	87	NA	NA
2	F	Happy	Actor 11	Others	81	NA	NA
2	F	Happy	Actor 11	Others	87	NA	NA
2	F	Happy	Actor 11	Others	86	NA	NA
2	F	Happy	Actor 11	Others	90	NA	NA
2	F	Happy	Actor 11	Others	88	NA	NA
2	F	Happy	Actor 11	Others	79	NA	NA
2	F	Happy	Actor 11	Others	84	NA	NA
2	F	Happy	Actor 14	Others	82	54	1
2	F	Happy	Actor 14	Others	90	NA	NA
2	F	Happy	Actor 14	Others	84	NA	NA
2	F	Happy	Actor 14	Others	81	NA	NA
2	F	Happy	Actor 14	Others	82	NA	NA
2	F	Happy	Actor 14	Others	89	55	1
2	F	Happy	Actor 14	Others	81	NA	NA
2	F	Happy	Actor 14	Others	74	NA	NA
2	F	Happy	Actor 14	Others	87	NA	NA
2	F	Happy	Actor 14	Others	87	NA	NA
2	F	Happy	Actor 14	Others	86	NA	NA
2	F	Happy	Actor 14	Others	84	NA	NA
2	F	Happy	Actor 14	Others	86	NA	NA
2	F	Happy	Actor 14	Others	84	NA	NA
2	F	Happy	Actor 14	Others	82	NA	NA
2	F	Happy	Actor 14	Others	88	NA	NA
2	F	Happy	Actor 14	Others	86	NA	NA
2	F	Happy	Actor 14	Others	93	NA	NA
2	F	Happy	Actor 14	Others	87	NA	NA
2	F	Happy	Actor 14	Others	88	NA	NA
2	F	Happy	Actor 6	Others	86	74	1
2	F	Happy	Actor 6	Others	88	NA	NA
2	F	Happy	Actor 6	Others	87	NA	NA
2	F	Happy	Actor 6	Others	80	NA	NA
2	F	Happy	Actor 6	Others	85	NA	NA
2	F	Happy	Actor 6	Others	84	78	1
2	F	Happy	Actor 6	Others	84	NA	NA
2	F	Happy	Actor 6	Others	86	NA	NA
2	F	Happy	Actor 6	Others	77	NA	NA
2	F	Happy	Actor 6	Others	80	NA	NA
2	F	Happy	Actor 6	Others	84	NA	NA
2	F	Happy	Actor 6	Others	82	NA	NA
2	F	Happy	Actor 6	Others	84	NA	NA
2	F	Happy	Actor 6	Others	81	NA	NA
2	F	Happy	Actor 6	Others	82	NA	NA
2	F	Happy	Actor 6	Others	87	NA	NA
2	F	Happy	Actor 6	Others	88	NA	NA
2	F	Happy	Actor 6	Others	76	NA	NA
2	F	Happy	Actor 6	Others	99	NA	NA
2	F	Happy	Actor 6	Others	86	NA	NA
2	F	Neutral	Participant	Self	32	8	1
2	F	Neutral	Participant	Self	51	NA	NA
2	F	Neutral	Participant	Self	51	NA	NA
2	F	Neutral	Participant	Self	50	NA	NA
2	F	Neutral	Participant	Self	49	NA	NA
2	F	Neutral	Participant	Self	49	13	1
2	F	Neutral	Participant	Self	43	NA	NA
2	F	Neutral	Participant	Self	46	NA	NA
2	F	Neutral	Participant	Self	49	NA	NA
2	F	Neutral	Participant	Self	47	NA	NA
2	F	Neutral	Participant	Self	46	NA	NA
2	F	Neutral	Participant	Self	53	NA	NA
2	F	Neutral	Participant	Self	45	NA	NA
2	F	Neutral	Participant	Self	44	NA	NA
2	F	Neutral	Participant	Self	48	NA	NA
2	F	Neutral	Participant	Self	50	NA	NA
2	F	Neutral	Participant	Self	45	NA	NA
2	F	Neutral	Participant	Self	49	NA	NA
2	F	Neutral	Participant	Self	49	NA	NA
2	F	Neutral	Participant	Self	49	NA	NA
2	F	Neutral	Actor 11	Others	49	5	1
2	F	Neutral	Actor 11	Others	49	NA	NA
2	F	Neutral	Actor 11	Others	50	NA	NA
2	F	Neutral	Actor 11	Others	52	NA	NA
2	F	Neutral	Actor 11	Others	50	NA	NA
2	F	Neutral	Actor 11	Others	51	17	1
2	F	Neutral	Actor 11	Others	51	NA	NA
2	F	Neutral	Actor 11	Others	52	NA	NA
2	F	Neutral	Actor 11	Others	50	NA	NA
2	F	Neutral	Actor 11	Others	49	NA	NA
2	F	Neutral	Actor 11	Others	50	NA	NA
2	F	Neutral	Actor 11	Others	49	NA	NA
2	F	Neutral	Actor 11	Others	49	NA	NA
2	F	Neutral	Actor 11	Others	48	NA	NA
2	F	Neutral	Actor 11	Others	49	NA	NA
2	F	Neutral	Actor 11	Others	47	NA	NA
2	F	Neutral	Actor 11	Others	51	NA	NA
2	F	Neutral	Actor 11	Others	49	NA	NA
2	F	Neutral	Actor 11	Others	47	NA	NA
2	F	Neutral	Actor 11	Others	47	NA	NA
2	F	Neutral	Actor 14	Others	48	9	1
2	F	Neutral	Actor 14	Others	49	NA	NA
2	F	Neutral	Actor 14	Others	47	NA	NA
2	F	Neutral	Actor 14	Others	47	NA	NA
2	F	Neutral	Actor 14	Others	51	NA	NA
2	F	Neutral	Actor 14	Others	51	10	1
2	F	Neutral	Actor 14	Others	26	NA	NA
2	F	Neutral	Actor 14	Others	50	NA	NA
2	F	Neutral	Actor 14	Others	28	NA	NA
2	F	Neutral	Actor 14	Others	48	NA	NA
2	F	Neutral	Actor 14	Others	46	NA	NA
2	F	Neutral	Actor 14	Others	51	NA	NA
2	F	Neutral	Actor 14	Others	49	NA	NA
2	F	Neutral	Actor 14	Others	49	NA	NA
2	F	Neutral	Actor 14	Others	50	NA	NA
2	F	Neutral	Actor 14	Others	50	NA	NA
2	F	Neutral	Actor 14	Others	49	NA	NA
2	F	Neutral	Actor 14	Others	48	NA	NA
2	F	Neutral	Actor 14	Others	50	NA	NA
2	F	Neutral	Actor 14	Others	49	NA	NA
2	F	Neutral	Actor 6	Others	49	5	1
2	F	Neutral	Actor 6	Others	53	NA	NA
2	F	Neutral	Actor 6	Others	49	NA	NA
2	F	Neutral	Actor 6	Others	50	NA	NA
2	F	Neutral	Actor 6	Others	50	NA	NA
2	F	Neutral	Actor 6	Others	51	10	1
2	F	Neutral	Actor 6	Others	49	NA	NA
2	F	Neutral	Actor 6	Others	53	NA	NA
2	F	Neutral	Actor 6	Others	45	NA	NA
2	F	Neutral	Actor 6	Others	49	NA	NA
2	F	Neutral	Actor 6	Others	49	NA	NA
2	F	Neutral	Actor 6	Others	51	NA	NA
2	F	Neutral	Actor 6	Others	48	NA	NA
2	F	Neutral	Actor 6	Others	49	NA	NA
2	F	Neutral	Actor 6	Others	50	NA	NA
2	F	Neutral	Actor 6	Others	45	NA	NA
2	F	Neutral	Actor 6	Others	52	NA	NA
2	F	Neutral	Actor 6	Others	16	NA	NA
2	F	Neutral	Actor 6	Others	49	NA	NA
2	F	Neutral	Actor 6	Others	49	NA	NA
2	F	Fearful	Participant	Self	5	57	0
2	F	Fearful	Participant	Self	5	NA	NA
2	F	Fearful	Participant	Self	10	NA	NA
2	F	Fearful	Participant	Self	12	NA	NA
2	F	Fearful	Participant	Self	11	NA	NA
2	F	Fearful	Participant	Self	16	65	1
2	F	Fearful	Participant	Self	9	NA	NA
2	F	Fearful	Participant	Self	10	NA	NA
2	F	Fearful	Participant	Self	17	NA	NA
2	F	Fearful	Participant	Self	13	NA	NA
2	F	Fearful	Participant	Self	6	NA	NA
2	F	Fearful	Participant	Self	33	NA	NA
2	F	Fearful	Participant	Self	10	NA	NA
2	F	Fearful	Participant	Self	18	NA	NA
2	F	Fearful	Participant	Self	12	NA	NA
2	F	Fearful	Participant	Self	12	NA	NA
2	F	Fearful	Participant	Self	11	NA	NA
2	F	Fearful	Participant	Self	14	NA	NA
2	F	Fearful	Participant	Self	10	NA	NA
2	F	Fearful	Participant	Self	14	NA	NA
2	F	Fearful	Actor 11	Others	11	51	1
2	F	Fearful	Actor 11	Others	12	NA	NA
2	F	Fearful	Actor 11	Others	7	NA	NA
2	F	Fearful	Actor 11	Others	12	NA	NA
2	F	Fearful	Actor 11	Others	10	NA	NA
2	F	Fearful	Actor 11	Others	17	60	1
2	F	Fearful	Actor 11	Others	7	NA	NA
2	F	Fearful	Actor 11	Others	10	NA	NA
2	F	Fearful	Actor 11	Others	15	NA	NA
2	F	Fearful	Actor 11	Others	27	NA	NA
2	F	Fearful	Actor 11	Others	19	NA	NA
2	F	Fearful	Actor 11	Others	36	NA	NA
2	F	Fearful	Actor 11	Others	31	NA	NA
2	F	Fearful	Actor 11	Others	17	NA	NA
2	F	Fearful	Actor 11	Others	15	NA	NA
2	F	Fearful	Actor 11	Others	20	NA	NA
2	F	Fearful	Actor 11	Others	16	NA	NA
2	F	Fearful	Actor 11	Others	43	NA	NA
2	F	Fearful	Actor 11	Others	30	NA	NA
2	F	Fearful	Actor 11	Others	32	NA	NA
2	F	Fearful	Actor 14	Others	25	29	1
2	F	Fearful	Actor 14	Others	14	NA	NA
2	F	Fearful	Actor 14	Others	13	NA	NA
2	F	Fearful	Actor 14	Others	21	NA	NA
2	F	Fearful	Actor 14	Others	28	NA	NA
2	F	Fearful	Actor 14	Others	22	44	1
2	F	Fearful	Actor 14	Others	15	NA	NA
2	F	Fearful	Actor 14	Others	16	NA	NA
2	F	Fearful	Actor 14	Others	49	NA	NA
2	F	Fearful	Actor 14	Others	21	NA	NA
2	F	Fearful	Actor 14	Others	22	NA	NA
2	F	Fearful	Actor 14	Others	19	NA	NA
2	F	Fearful	Actor 14	Others	14	NA	NA
2	F	Fearful	Actor 14	Others	21	NA	NA
2	F	Fearful	Actor 14	Others	28	NA	NA
2	F	Fearful	Actor 14	Others	24	NA	NA
2	F	Fearful	Actor 14	Others	47	NA	NA
2	F	Fearful	Actor 14	Others	15	NA	NA
2	F	Fearful	Actor 14	Others	30	NA	NA
2	F	Fearful	Actor 14	Others	23	NA	NA
2	F	Fearful	Actor 6	Others	17	46	1
2	F	Fearful	Actor 6	Others	15	NA	NA
2	F	Fearful	Actor 6	Others	15	NA	NA
2	F	Fearful	Actor 6	Others	19	NA	NA
2	F	Fearful	Actor 6	Others	18	NA	NA
2	F	Fearful	Actor 6	Others	17	42	1
2	F	Fearful	Actor 6	Others	15	NA	NA
2	F	Fearful	Actor 6	Others	22	NA	NA
2	F	Fearful	Actor 6	Others	27	NA	NA
2	F	Fearful	Actor 6	Others	26	NA	NA
2	F	Fearful	Actor 6	Others	22	NA	NA
2	F	Fearful	Actor 6	Others	33	NA	NA
2	F	Fearful	Actor 6	Others	25	NA	NA
2	F	Fearful	Actor 6	Others	16	NA	NA
2	F	Fearful	Actor 6	Others	18	NA	NA
2	F	Fearful	Actor 6	Others	11	NA	NA
2	F	Fearful	Actor 6	Others	41	NA	NA
2	F	Fearful	Actor 6	Others	21	NA	NA
2	F	Fearful	Actor 6	Others	35	NA	NA
2	F	Fearful	Actor 6	Others	17	NA	NA
2	F	Angry	Participant	Self	11	62	0
2	F	Angry	Participant	Self	7	NA	NA
2	F	Angry	Participant	Self	26	NA	NA
2	F	Angry	Participant	Self	19	NA	NA
2	F	Angry	Participant	Self	24	NA	NA
2	F	Angry	Participant	Self	17	56	0
2	F	Angry	Participant	Self	11	NA	NA
2	F	Angry	Participant	Self	17	NA	NA
2	F	Angry	Participant	Self	14	NA	NA
2	F	Angry	Participant	Self	28	NA	NA
2	F	Angry	Participant	Self	21	NA	NA
2	F	Angry	Participant	Self	24	NA	NA
2	F	Angry	Participant	Self	25	NA	NA
2	F	Angry	Participant	Self	11	NA	NA
2	F	Angry	Participant	Self	20	NA	NA
2	F	Angry	Participant	Self	20	NA	NA
2	F	Angry	Participant	Self	7	NA	NA
2	F	Angry	Participant	Self	13	NA	NA
2	F	Angry	Participant	Self	20	NA	NA
2	F	Angry	Participant	Self	6	NA	NA
2	F	Angry	Actor 11	Others	6	64	1
2	F	Angry	Actor 11	Others	2	NA	NA
2	F	Angry	Actor 11	Others	15	NA	NA
2	F	Angry	Actor 11	Others	18	NA	NA
2	F	Angry	Actor 11	Others	20	NA	NA
2	F	Angry	Actor 11	Others	10	55	1
2	F	Angry	Actor 11	Others	14	NA	NA
2	F	Angry	Actor 11	Others	18	NA	NA
2	F	Angry	Actor 11	Others	8	NA	NA
2	F	Angry	Actor 11	Others	22	NA	NA
2	F	Angry	Actor 11	Others	16	NA	NA
2	F	Angry	Actor 11	Others	14	NA	NA
2	F	Angry	Actor 11	Others	16	NA	NA
2	F	Angry	Actor 11	Others	24	NA	NA
2	F	Angry	Actor 11	Others	21	NA	NA
2	F	Angry	Actor 11	Others	14	NA	NA
2	F	Angry	Actor 11	Others	9	NA	NA
2	F	Angry	Actor 11	Others	13	NA	NA
2	F	Angry	Actor 11	Others	17	NA	NA
2	F	Angry	Actor 11	Others	24	NA	NA
2	F	Angry	Actor 14	Others	5	66	1
2	F	Angry	Actor 14	Others	12	NA	NA
2	F	Angry	Actor 14	Others	33	NA	NA
2	F	Angry	Actor 14	Others	16	NA	NA
2	F	Angry	Actor 14	Others	34	NA	NA
2	F	Angry	Actor 14	Others	7	44	1
2	F	Angry	Actor 14	Others	11	NA	NA
2	F	Angry	Actor 14	Others	13	NA	NA
2	F	Angry	Actor 14	Others	17	NA	NA
2	F	Angry	Actor 14	Others	19	NA	NA
2	F	Angry	Actor 14	Others	30	NA	NA
2	F	Angry	Actor 14	Others	15	NA	NA
2	F	Angry	Actor 14	Others	12	NA	NA
2	F	Angry	Actor 14	Others	15	NA	NA
2	F	Angry	Actor 14	Others	42	NA	NA
2	F	Angry	Actor 14	Others	22	NA	NA
2	F	Angry	Actor 14	Others	22	NA	NA
2	F	Angry	Actor 14	Others	16	NA	NA
2	F	Angry	Actor 14	Others	9	NA	NA
2	F	Angry	Actor 14	Others	12	NA	NA
2	F	Angry	Actor 6	Others	46	61	0
2	F	Angry	Actor 6	Others	10	NA	NA
2	F	Angry	Actor 6	Others	20	NA	NA
2	F	Angry	Actor 6	Others	27	NA	NA
2	F	Angry	Actor 6	Others	27	NA	NA
2	F	Angry	Actor 6	Others	14	22	1
2	F	Angry	Actor 6	Others	27	NA	NA
2	F	Angry	Actor 6	Others	20	NA	NA
2	F	Angry	Actor 6	Others	21	NA	NA
2	F	Angry	Actor 6	Others	30	NA	NA
2	F	Angry	Actor 6	Others	17	NA	NA
2	F	Angry	Actor 6	Others	25	NA	NA
2	F	Angry	Actor 6	Others	36	NA	NA
2	F	Angry	Actor 6	Others	30	NA	NA
2	F	Angry	Actor 6	Others	12	NA	NA
2	F	Angry	Actor 6	Others	14	NA	NA
2	F	Angry	Actor 6	Others	14	NA	NA
2	F	Angry	Actor 6	Others	27	NA	NA
2	F	Angry	Actor 6	Others	17	NA	NA
2	F	Angry	Actor 6	Others	19	NA	NA
2	F	Sad	Participant	Self	40	63	0
2	F	Sad	Participant	Self	49	NA	NA
2	F	Sad	Participant	Self	16	NA	NA
2	F	Sad	Participant	Self	51	NA	NA
2	F	Sad	Participant	Self	52	NA	NA
2	F	Sad	Participant	Self	16	8	1
2	F	Sad	Participant	Self	30	NA	NA
2	F	Sad	Participant	Self	49	NA	NA
2	F	Sad	Participant	Self	50	NA	NA
2	F	Sad	Participant	Self	45	NA	NA
2	F	Sad	Participant	Self	44	NA	NA
2	F	Sad	Participant	Self	43	NA	NA
2	F	Sad	Participant	Self	43	NA	NA
2	F	Sad	Participant	Self	48	NA	NA
2	F	Sad	Participant	Self	18	NA	NA
2	F	Sad	Participant	Self	12	NA	NA
2	F	Sad	Participant	Self	43	NA	NA
2	F	Sad	Participant	Self	36	NA	NA
2	F	Sad	Participant	Self	45	NA	NA
2	F	Sad	Participant	Self	51	NA	NA
2	F	Sad	Actor 11	Others	70	45	0
2	F	Sad	Actor 11	Others	16	NA	NA
2	F	Sad	Actor 11	Others	18	NA	NA
2	F	Sad	Actor 11	Others	35	NA	NA
2	F	Sad	Actor 11	Others	30	NA	NA
2	F	Sad	Actor 11	Others	12	15	0
2	F	Sad	Actor 11	Others	32	NA	NA
2	F	Sad	Actor 11	Others	35	NA	NA
2	F	Sad	Actor 11	Others	35	NA	NA
2	F	Sad	Actor 11	Others	29	NA	NA
2	F	Sad	Actor 11	Others	54	NA	NA
2	F	Sad	Actor 11	Others	58	NA	NA
2	F	Sad	Actor 11	Others	43	NA	NA
2	F	Sad	Actor 11	Others	25	NA	NA
2	F	Sad	Actor 11	Others	54	NA	NA
2	F	Sad	Actor 11	Others	24	NA	NA
2	F	Sad	Actor 11	Others	19	NA	NA
2	F	Sad	Actor 11	Others	46	NA	NA
2	F	Sad	Actor 11	Others	43	NA	NA
2	F	Sad	Actor 11	Others	49	NA	NA
2	F	Sad	Actor 14	Others	11	27	1
2	F	Sad	Actor 14	Others	5	NA	NA
2	F	Sad	Actor 14	Others	49	NA	NA
2	F	Sad	Actor 14	Others	48	NA	NA
2	F	Sad	Actor 14	Others	41	NA	NA
2	F	Sad	Actor 14	Others	51	8	0
2	F	Sad	Actor 14	Others	17	NA	NA
2	F	Sad	Actor 14	Others	49	NA	NA
2	F	Sad	Actor 14	Others	31	NA	NA
2	F	Sad	Actor 14	Others	40	NA	NA
2	F	Sad	Actor 14	Others	43	NA	NA
2	F	Sad	Actor 14	Others	50	NA	NA
2	F	Sad	Actor 14	Others	44	NA	NA
2	F	Sad	Actor 14	Others	40	NA	NA
2	F	Sad	Actor 14	Others	45	NA	NA
2	F	Sad	Actor 14	Others	48	NA	NA
2	F	Sad	Actor 14	Others	18	NA	NA
2	F	Sad	Actor 14	Others	50	NA	NA
2	F	Sad	Actor 14	Others	18	NA	NA
2	F	Sad	Actor 14	Others	51	NA	NA
2	F	Sad	Actor 6	Others	5	55	1
2	F	Sad	Actor 6	Others	11	NA	NA
2	F	Sad	Actor 6	Others	13	NA	NA
2	F	Sad	Actor 6	Others	9	NA	NA
2	F	Sad	Actor 6	Others	8	NA	NA
2	F	Sad	Actor 6	Others	13	53	1
2	F	Sad	Actor 6	Others	12	NA	NA
2	F	Sad	Actor 6	Others	7	NA	NA
2	F	Sad	Actor 6	Others	6	NA	NA
2	F	Sad	Actor 6	Others	20	NA	NA
2	F	Sad	Actor 6	Others	11	NA	NA
2	F	Sad	Actor 6	Others	10	NA	NA
2	F	Sad	Actor 6	Others	7	NA	NA
2	F	Sad	Actor 6	Others	9	NA	NA
2	F	Sad	Actor 6	Others	7	NA	NA
2	F	Sad	Actor 6	Others	8	NA	NA
2	F	Sad	Actor 6	Others	4	NA	NA
2	F	Sad	Actor 6	Others	9	NA	NA
2	F	Sad	Actor 6	Others	6	NA	NA
2	F	Sad	Actor 6	Others	7	NA	NA
3	F	Disgusted	Participant	Self	14	90	1
3	F	Disgusted	Participant	Self	11	84	1
3	F	Disgusted	Participant	Self	14	NA	NA
3	F	Disgusted	Participant	Self	15	NA	NA
3	F	Disgusted	Participant	Self	26	NA	NA
3	F	Disgusted	Participant	Self	13	72	1
3	F	Disgusted	Participant	Self	21	71	1
3	F	Disgusted	Participant	Self	15	NA	NA
3	F	Disgusted	Participant	Self	13	NA	NA
3	F	Disgusted	Participant	Self	10	NA	NA
3	F	Disgusted	Participant	Self	26	86	1
3	F	Disgusted	Participant	Self	9	77	1
3	F	Disgusted	Participant	Self	9	NA	NA
3	F	Disgusted	Participant	Self	3	NA	NA
3	F	Disgusted	Participant	Self	17	NA	NA
3	F	Disgusted	Participant	Self	17	77	1
3	F	Disgusted	Participant	Self	13	81	1
3	F	Disgusted	Participant	Self	23	NA	NA
3	F	Disgusted	Participant	Self	6	NA	NA
3	F	Disgusted	Participant	Self	6	NA	NA
3	F	Disgusted	Actor 11	Others	43	44	1
3	F	Disgusted	Actor 11	Others	28	49	1
3	F	Disgusted	Actor 11	Others	26	NA	NA
3	F	Disgusted	Actor 11	Others	22	NA	NA
3	F	Disgusted	Actor 11	Others	86	NA	NA
3	F	Disgusted	Actor 11	Others	13	77	1
3	F	Disgusted	Actor 11	Others	18	60	1
3	F	Disgusted	Actor 11	Others	90	NA	NA
3	F	Disgusted	Actor 11	Others	89	NA	NA
3	F	Disgusted	Actor 11	Others	85	NA	NA
3	F	Disgusted	Actor 11	Others	8	68	1
3	F	Disgusted	Actor 11	Others	18	76	1
3	F	Disgusted	Actor 11	Others	91	NA	NA
3	F	Disgusted	Actor 11	Others	28	NA	NA
3	F	Disgusted	Actor 11	Others	29	NA	NA
3	F	Disgusted	Actor 11	Others	32	69	1
3	F	Disgusted	Actor 11	Others	6	58	1
3	F	Disgusted	Actor 11	Others	33	NA	NA
3	F	Disgusted	Actor 11	Others	32	NA	NA
3	F	Disgusted	Actor 11	Others	30	NA	NA
3	F	Disgusted	Actor 14	Others	6	91	1
3	F	Disgusted	Actor 14	Others	14	59	1
3	F	Disgusted	Actor 14	Others	14	NA	NA
3	F	Disgusted	Actor 14	Others	13	NA	NA
3	F	Disgusted	Actor 14	Others	11	NA	NA
3	F	Disgusted	Actor 14	Others	15	61	1
3	F	Disgusted	Actor 14	Others	9	60	1
3	F	Disgusted	Actor 14	Others	9	NA	NA
3	F	Disgusted	Actor 14	Others	10	NA	NA
3	F	Disgusted	Actor 14	Others	7	NA	NA
3	F	Disgusted	Actor 14	Others	8	80	1
3	F	Disgusted	Actor 14	Others	9	50	1
3	F	Disgusted	Actor 14	Others	5	NA	NA
3	F	Disgusted	Actor 14	Others	16	NA	NA
3	F	Disgusted	Actor 14	Others	13	NA	NA
3	F	Disgusted	Actor 14	Others	6	63	1
3	F	Disgusted	Actor 14	Others	24	45	1
3	F	Disgusted	Actor 14	Others	3	NA	NA
3	F	Disgusted	Actor 14	Others	10	NA	NA
3	F	Disgusted	Actor 14	Others	10	NA	NA
3	F	Disgusted	Actor 6	Others	7	77	1
3	F	Disgusted	Actor 6	Others	7	80	1
3	F	Disgusted	Actor 6	Others	18	NA	NA
3	F	Disgusted	Actor 6	Others	13	NA	NA
3	F	Disgusted	Actor 6	Others	9	NA	NA
3	F	Disgusted	Actor 6	Others	8	82	1
3	F	Disgusted	Actor 6	Others	13	68	1
3	F	Disgusted	Actor 6	Others	19	NA	NA
3	F	Disgusted	Actor 6	Others	12	NA	NA
3	F	Disgusted	Actor 6	Others	14	NA	NA
3	F	Disgusted	Actor 6	Others	10	58	1
3	F	Disgusted	Actor 6	Others	16	52	1
3	F	Disgusted	Actor 6	Others	7	NA	NA
3	F	Disgusted	Actor 6	Others	11	NA	NA
3	F	Disgusted	Actor 6	Others	15	NA	NA
3	F	Disgusted	Actor 6	Others	9	67	1
3	F	Disgusted	Actor 6	Others	17	69	1
3	F	Disgusted	Actor 6	Others	9	NA	NA
3	F	Disgusted	Actor 6	Others	12	NA	NA
3	F	Disgusted	Actor 6	Others	2	NA	NA
3	F	Happy	Participant	Self	86	86	0
3	F	Happy	Participant	Self	76	76	1
3	F	Happy	Participant	Self	76	NA	NA
3	F	Happy	Participant	Self	79	NA	NA
3	F	Happy	Participant	Self	91	NA	NA
3	F	Happy	Participant	Self	88	82	1
3	F	Happy	Participant	Self	91	90	1
3	F	Happy	Participant	Self	86	NA	NA
3	F	Happy	Participant	Self	91	NA	NA
3	F	Happy	Participant	Self	97	NA	NA
3	F	Happy	Participant	Self	92	89	1
3	F	Happy	Participant	Self	95	61	1
3	F	Happy	Participant	Self	82	NA	NA
3	F	Happy	Participant	Self	88	NA	NA
3	F	Happy	Participant	Self	87	NA	NA
3	F	Happy	Participant	Self	100	79	1
3	F	Happy	Participant	Self	96	77	1
3	F	Happy	Participant	Self	95	NA	NA
3	F	Happy	Participant	Self	88	NA	NA
3	F	Happy	Participant	Self	98	NA	NA
3	F	Happy	Actor 11	Others	91	84	1
3	F	Happy	Actor 11	Others	81	95	1
3	F	Happy	Actor 11	Others	84	NA	NA
3	F	Happy	Actor 11	Others	87	NA	NA
3	F	Happy	Actor 11	Others	90	NA	NA
3	F	Happy	Actor 11	Others	92	80	1
3	F	Happy	Actor 11	Others	79	84	1
3	F	Happy	Actor 11	Others	85	NA	NA
3	F	Happy	Actor 11	Others	88	NA	NA
3	F	Happy	Actor 11	Others	88	NA	NA
3	F	Happy	Actor 11	Others	89	65	0
3	F	Happy	Actor 11	Others	94	54	1
3	F	Happy	Actor 11	Others	96	NA	NA
3	F	Happy	Actor 11	Others	85	NA	NA
3	F	Happy	Actor 11	Others	86	NA	NA
3	F	Happy	Actor 11	Others	89	70	1
3	F	Happy	Actor 11	Others	93	84	1
3	F	Happy	Actor 11	Others	95	NA	NA
3	F	Happy	Actor 11	Others	93	NA	NA
3	F	Happy	Actor 11	Others	93	NA	NA
3	F	Happy	Actor 14	Others	82	82	1
3	F	Happy	Actor 14	Others	72	73	1
3	F	Happy	Actor 14	Others	86	NA	NA
3	F	Happy	Actor 14	Others	83	NA	NA
3	F	Happy	Actor 14	Others	83	NA	NA
3	F	Happy	Actor 14	Others	80	68	1
3	F	Happy	Actor 14	Others	84	91	1
3	F	Happy	Actor 14	Others	89	NA	NA
3	F	Happy	Actor 14	Others	97	NA	NA
3	F	Happy	Actor 14	Others	96	NA	NA
3	F	Happy	Actor 14	Others	95	81	1
3	F	Happy	Actor 14	Others	81	71	1
3	F	Happy	Actor 14	Others	88	NA	NA
3	F	Happy	Actor 14	Others	91	NA	NA
3	F	Happy	Actor 14	Others	93	NA	NA
3	F	Happy	Actor 14	Others	99	82	1
3	F	Happy	Actor 14	Others	87	62	1
3	F	Happy	Actor 14	Others	80	NA	NA
3	F	Happy	Actor 14	Others	96	NA	NA
3	F	Happy	Actor 14	Others	89	NA	NA
3	F	Happy	Actor 6	Others	81	86	1
3	F	Happy	Actor 6	Others	84	80	1
3	F	Happy	Actor 6	Others	76	NA	NA
3	F	Happy	Actor 6	Others	91	NA	NA
3	F	Happy	Actor 6	Others	86	NA	NA
3	F	Happy	Actor 6	Others	82	82	1
3	F	Happy	Actor 6	Others	97	85	1
3	F	Happy	Actor 6	Others	94	NA	NA
3	F	Happy	Actor 6	Others	88	NA	NA
3	F	Happy	Actor 6	Others	87	NA	NA
3	F	Happy	Actor 6	Others	78	62	1
3	F	Happy	Actor 6	Others	94	63	1
3	F	Happy	Actor 6	Others	83	NA	NA
3	F	Happy	Actor 6	Others	94	NA	NA
3	F	Happy	Actor 6	Others	83	NA	NA
3	F	Happy	Actor 6	Others	88	74	1
3	F	Happy	Actor 6	Others	90	72	1
3	F	Happy	Actor 6	Others	97	NA	NA
3	F	Happy	Actor 6	Others	94	NA	NA
3	F	Happy	Actor 6	Others	94	NA	NA
3	F	Neutral	Participant	Self	13	34	0
3	F	Neutral	Participant	Self	10	86	0
3	F	Neutral	Participant	Self	8	NA	NA
3	F	Neutral	Participant	Self	17	NA	NA
3	F	Neutral	Participant	Self	32	NA	NA
3	F	Neutral	Participant	Self	48	7	1
3	F	Neutral	Participant	Self	12	57	0
3	F	Neutral	Participant	Self	11	NA	NA
3	F	Neutral	Participant	Self	9	NA	NA
3	F	Neutral	Participant	Self	18	NA	NA
3	F	Neutral	Participant	Self	13	70	0
3	F	Neutral	Participant	Self	9	85	0
3	F	Neutral	Participant	Self	8	NA	NA
3	F	Neutral	Participant	Self	8	NA	NA
3	F	Neutral	Participant	Self	2	NA	NA
3	F	Neutral	Participant	Self	7	64	0
3	F	Neutral	Participant	Self	7	63	0
3	F	Neutral	Participant	Self	3	NA	NA
3	F	Neutral	Participant	Self	23	NA	NA
3	F	Neutral	Participant	Self	30	NA	NA
3	F	Neutral	Actor 11	Others	47	3	1
3	F	Neutral	Actor 11	Others	44	4	1
3	F	Neutral	Actor 11	Others	48	NA	NA
3	F	Neutral	Actor 11	Others	50	NA	NA
3	F	Neutral	Actor 11	Others	51	NA	NA
3	F	Neutral	Actor 11	Others	49	12	1
3	F	Neutral	Actor 11	Others	52	7	1
3	F	Neutral	Actor 11	Others	46	NA	NA
3	F	Neutral	Actor 11	Others	47	NA	NA
3	F	Neutral	Actor 11	Others	51	NA	NA
3	F	Neutral	Actor 11	Others	50	3	1
3	F	Neutral	Actor 11	Others	47	8	1
3	F	Neutral	Actor 11	Others	51	NA	NA
3	F	Neutral	Actor 11	Others	49	NA	NA
3	F	Neutral	Actor 11	Others	50	NA	NA
3	F	Neutral	Actor 11	Others	48	0	1
3	F	Neutral	Actor 11	Others	52	0	1
3	F	Neutral	Actor 11	Others	49	NA	NA
3	F	Neutral	Actor 11	Others	48	NA	NA
3	F	Neutral	Actor 11	Others	53	NA	NA
3	F	Neutral	Actor 14	Others	49	1	1
3	F	Neutral	Actor 14	Others	48	0	1
3	F	Neutral	Actor 14	Others	48	NA	NA
3	F	Neutral	Actor 14	Others	50	NA	NA
3	F	Neutral	Actor 14	Others	48	NA	NA
3	F	Neutral	Actor 14	Others	49	3	1
3	F	Neutral	Actor 14	Others	49	1	1
3	F	Neutral	Actor 14	Others	49	NA	NA
3	F	Neutral	Actor 14	Others	49	NA	NA
3	F	Neutral	Actor 14	Others	49	NA	NA
3	F	Neutral	Actor 14	Others	49	0	1
3	F	Neutral	Actor 14	Others	48	0	1
3	F	Neutral	Actor 14	Others	50	NA	NA
3	F	Neutral	Actor 14	Others	52	NA	NA
3	F	Neutral	Actor 14	Others	50	NA	NA
3	F	Neutral	Actor 14	Others	49	0	1
3	F	Neutral	Actor 14	Others	46	0	1
3	F	Neutral	Actor 14	Others	49	NA	NA
3	F	Neutral	Actor 14	Others	49	NA	NA
3	F	Neutral	Actor 14	Others	49	NA	NA
3	F	Neutral	Actor 6	Others	16	60	0
3	F	Neutral	Actor 6	Others	51	3	1
3	F	Neutral	Actor 6	Others	49	NA	NA
3	F	Neutral	Actor 6	Others	36	NA	NA
3	F	Neutral	Actor 6	Others	48	NA	NA
3	F	Neutral	Actor 6	Others	48	4	1
3	F	Neutral	Actor 6	Others	49	5	1
3	F	Neutral	Actor 6	Others	46	NA	NA
3	F	Neutral	Actor 6	Others	46	NA	NA
3	F	Neutral	Actor 6	Others	49	NA	NA
3	F	Neutral	Actor 6	Others	49	1	1
3	F	Neutral	Actor 6	Others	49	0	1
3	F	Neutral	Actor 6	Others	47	NA	NA
3	F	Neutral	Actor 6	Others	48	NA	NA
3	F	Neutral	Actor 6	Others	49	NA	NA
3	F	Neutral	Actor 6	Others	49	0	1
3	F	Neutral	Actor 6	Others	47	0	1
3	F	Neutral	Actor 6	Others	49	NA	NA
3	F	Neutral	Actor 6	Others	50	NA	NA
3	F	Neutral	Actor 6	Others	49	NA	NA
3	F	Fearful	Participant	Self	10	87	1
3	F	Fearful	Participant	Self	14	88	1
3	F	Fearful	Participant	Self	6	NA	NA
3	F	Fearful	Participant	Self	21	NA	NA
3	F	Fearful	Participant	Self	15	NA	NA
3	F	Fearful	Participant	Self	5	57	1
3	F	Fearful	Participant	Self	11	82	1
3	F	Fearful	Participant	Self	6	NA	NA
3	F	Fearful	Participant	Self	11	NA	NA
3	F	Fearful	Participant	Self	19	NA	NA
3	F	Fearful	Participant	Self	10	80	1
3	F	Fearful	Participant	Self	11	65	1
3	F	Fearful	Participant	Self	6	NA	NA
3	F	Fearful	Participant	Self	6	NA	NA
3	F	Fearful	Participant	Self	12	NA	NA
3	F	Fearful	Participant	Self	16	79	1
3	F	Fearful	Participant	Self	4	77	1
3	F	Fearful	Participant	Self	16	NA	NA
3	F	Fearful	Participant	Self	15	NA	NA
3	F	Fearful	Participant	Self	16	NA	NA
3	F	Fearful	Actor 11	Others	23	19	0
3	F	Fearful	Actor 11	Others	13	84	0
3	F	Fearful	Actor 11	Others	17	NA	NA
3	F	Fearful	Actor 11	Others	14	NA	NA
3	F	Fearful	Actor 11	Others	13	NA	NA
3	F	Fearful	Actor 11	Others	11	44	1
3	F	Fearful	Actor 11	Others	5	59	1
3	F	Fearful	Actor 11	Others	9	NA	NA
3	F	Fearful	Actor 11	Others	4	NA	NA
3	F	Fearful	Actor 11	Others	2	NA	NA
3	F	Fearful	Actor 11	Others	6	82	0
3	F	Fearful	Actor 11	Others	7	40	1
3	F	Fearful	Actor 11	Others	14	NA	NA
3	F	Fearful	Actor 11	Others	19	NA	NA
3	F	Fearful	Actor 11	Others	15	NA	NA
3	F	Fearful	Actor 11	Others	11	57	0
3	F	Fearful	Actor 11	Others	6	55	0
3	F	Fearful	Actor 11	Others	20	NA	NA
3	F	Fearful	Actor 11	Others	7	NA	NA
3	F	Fearful	Actor 11	Others	11	NA	NA
3	F	Fearful	Actor 14	Others	35	28	1
3	F	Fearful	Actor 14	Others	13	23	0
3	F	Fearful	Actor 14	Others	16	NA	NA
3	F	Fearful	Actor 14	Others	16	NA	NA
3	F	Fearful	Actor 14	Others	13	NA	NA
3	F	Fearful	Actor 14	Others	11	3	1
3	F	Fearful	Actor 14	Others	16	63	1
3	F	Fearful	Actor 14	Others	15	NA	NA
3	F	Fearful	Actor 14	Others	12	NA	NA
3	F	Fearful	Actor 14	Others	9	NA	NA
3	F	Fearful	Actor 14	Others	12	25	1
3	F	Fearful	Actor 14	Others	16	56	1
3	F	Fearful	Actor 14	Others	11	NA	NA
3	F	Fearful	Actor 14	Others	13	NA	NA
3	F	Fearful	Actor 14	Others	15	NA	NA
3	F	Fearful	Actor 14	Others	9	43	1
3	F	Fearful	Actor 14	Others	1	62	1
3	F	Fearful	Actor 14	Others	18	NA	NA
3	F	Fearful	Actor 14	Others	4	NA	NA
3	F	Fearful	Actor 14	Others	8	NA	NA
3	F	Fearful	Actor 6	Others	14	50	1
3	F	Fearful	Actor 6	Others	12	50	1
3	F	Fearful	Actor 6	Others	16	NA	NA
3	F	Fearful	Actor 6	Others	14	NA	NA
3	F	Fearful	Actor 6	Others	28	NA	NA
3	F	Fearful	Actor 6	Others	16	48	1
3	F	Fearful	Actor 6	Others	17	34	1
3	F	Fearful	Actor 6	Others	15	NA	NA
3	F	Fearful	Actor 6	Others	11	NA	NA
3	F	Fearful	Actor 6	Others	5	NA	NA
3	F	Fearful	Actor 6	Others	21	50	1
3	F	Fearful	Actor 6	Others	18	55	1
3	F	Fearful	Actor 6	Others	5	NA	NA
3	F	Fearful	Actor 6	Others	25	NA	NA
3	F	Fearful	Actor 6	Others	10	NA	NA
3	F	Fearful	Actor 6	Others	8	68	1
3	F	Fearful	Actor 6	Others	6	50	1
3	F	Fearful	Actor 6	Others	17	NA	NA
3	F	Fearful	Actor 6	Others	14	NA	NA
3	F	Fearful	Actor 6	Others	22	NA	NA
3	F	Angry	Participant	Self	5	84	1
3	F	Angry	Participant	Self	3	78	1
3	F	Angry	Participant	Self	15	NA	NA
3	F	Angry	Participant	Self	6	NA	NA
3	F	Angry	Participant	Self	5	NA	NA
3	F	Angry	Participant	Self	11	78	1
3	F	Angry	Participant	Self	5	84	1
3	F	Angry	Participant	Self	1	NA	NA
3	F	Angry	Participant	Self	9	NA	NA
3	F	Angry	Participant	Self	14	NA	NA
3	F	Angry	Participant	Self	8	86	1
3	F	Angry	Participant	Self	5	74	1
3	F	Angry	Participant	Self	0	NA	NA
3	F	Angry	Participant	Self	14	NA	NA
3	F	Angry	Participant	Self	7	NA	NA
3	F	Angry	Participant	Self	9	70	1
3	F	Angry	Participant	Self	12	68	1
3	F	Angry	Participant	Self	9	NA	NA
3	F	Angry	Participant	Self	2	NA	NA
3	F	Angry	Participant	Self	13	NA	NA
3	F	Angry	Actor 11	Others	20	71	1
3	F	Angry	Actor 11	Others	10	67	1
3	F	Angry	Actor 11	Others	13	NA	NA
3	F	Angry	Actor 11	Others	11	NA	NA
3	F	Angry	Actor 11	Others	12	NA	NA
3	F	Angry	Actor 11	Others	16	55	1
3	F	Angry	Actor 11	Others	9	56	1
3	F	Angry	Actor 11	Others	6	NA	NA
3	F	Angry	Actor 11	Others	75	NA	NA
3	F	Angry	Actor 11	Others	10	NA	NA
3	F	Angry	Actor 11	Others	2	69	1
3	F	Angry	Actor 11	Others	3	74	1
3	F	Angry	Actor 11	Others	7	NA	NA
3	F	Angry	Actor 11	Others	2	NA	NA
3	F	Angry	Actor 11	Others	23	NA	NA
3	F	Angry	Actor 11	Others	9	65	1
3	F	Angry	Actor 11	Others	10	64	1
3	F	Angry	Actor 11	Others	5	NA	NA
3	F	Angry	Actor 11	Others	17	NA	NA
3	F	Angry	Actor 11	Others	2	NA	NA
3	F	Angry	Actor 14	Others	20	65	1
3	F	Angry	Actor 14	Others	9	62	1
3	F	Angry	Actor 14	Others	14	NA	NA
3	F	Angry	Actor 14	Others	16	NA	NA
3	F	Angry	Actor 14	Others	9	NA	NA
3	F	Angry	Actor 14	Others	20	53	1
3	F	Angry	Actor 14	Others	10	5	1
3	F	Angry	Actor 14	Others	8	NA	NA
3	F	Angry	Actor 14	Others	5	NA	NA
3	F	Angry	Actor 14	Others	11	NA	NA
3	F	Angry	Actor 14	Others	13	88	1
3	F	Angry	Actor 14	Others	22	83	1
3	F	Angry	Actor 14	Others	8	NA	NA
3	F	Angry	Actor 14	Others	12	NA	NA
3	F	Angry	Actor 14	Others	3	NA	NA
3	F	Angry	Actor 14	Others	12	59	1
3	F	Angry	Actor 14	Others	7	44	1
3	F	Angry	Actor 14	Others	7	NA	NA
3	F	Angry	Actor 14	Others	21	NA	NA
3	F	Angry	Actor 14	Others	17	NA	NA
3	F	Angry	Actor 6	Others	33	23	0
3	F	Angry	Actor 6	Others	12	64	0
3	F	Angry	Actor 6	Others	16	NA	NA
3	F	Angry	Actor 6	Others	3	NA	NA
3	F	Angry	Actor 6	Others	13	NA	NA
3	F	Angry	Actor 6	Others	9	78	0
3	F	Angry	Actor 6	Others	9	68	0
3	F	Angry	Actor 6	Others	16	NA	NA
3	F	Angry	Actor 6	Others	7	NA	NA
3	F	Angry	Actor 6	Others	11	NA	NA
3	F	Angry	Actor 6	Others	5	53	0
3	F	Angry	Actor 6	Others	7	76	0
3	F	Angry	Actor 6	Others	6	NA	NA
3	F	Angry	Actor 6	Others	16	NA	NA
3	F	Angry	Actor 6	Others	7	NA	NA
3	F	Angry	Actor 6	Others	8	55	0
3	F	Angry	Actor 6	Others	4	75	0
3	F	Angry	Actor 6	Others	12	NA	NA
3	F	Angry	Actor 6	Others	16	NA	NA
3	F	Angry	Actor 6	Others	8	NA	NA
3	F	Sad	Participant	Self	14	81	1
3	F	Sad	Participant	Self	10	69	1
3	F	Sad	Participant	Self	11	NA	NA
3	F	Sad	Participant	Self	12	NA	NA
3	F	Sad	Participant	Self	12	NA	NA
3	F	Sad	Participant	Self	14	73	1
3	F	Sad	Participant	Self	11	78	1
3	F	Sad	Participant	Self	9	NA	NA
3	F	Sad	Participant	Self	4	NA	NA
3	F	Sad	Participant	Self	7	NA	NA
3	F	Sad	Participant	Self	6	64	1
3	F	Sad	Participant	Self	10	73	1
3	F	Sad	Participant	Self	6	NA	NA
3	F	Sad	Participant	Self	15	NA	NA
3	F	Sad	Participant	Self	11	NA	NA
3	F	Sad	Participant	Self	3	72	1
3	F	Sad	Participant	Self	0	69	1
3	F	Sad	Participant	Self	5	NA	NA
3	F	Sad	Participant	Self	8	NA	NA
3	F	Sad	Participant	Self	3	NA	NA
3	F	Sad	Actor 11	Others	18	35	1
3	F	Sad	Actor 11	Others	14	36	0
3	F	Sad	Actor 11	Others	19	NA	NA
3	F	Sad	Actor 11	Others	39	NA	NA
3	F	Sad	Actor 11	Others	38	NA	NA
3	F	Sad	Actor 11	Others	18	50	1
3	F	Sad	Actor 11	Others	8	39	1
3	F	Sad	Actor 11	Others	6	NA	NA
3	F	Sad	Actor 11	Others	13	NA	NA
3	F	Sad	Actor 11	Others	9	NA	NA
3	F	Sad	Actor 11	Others	9	48	1
3	F	Sad	Actor 11	Others	22	74	1
3	F	Sad	Actor 11	Others	11	NA	NA
3	F	Sad	Actor 11	Others	13	NA	NA
3	F	Sad	Actor 11	Others	24	NA	NA
3	F	Sad	Actor 11	Others	15	57	1
3	F	Sad	Actor 11	Others	10	62	1
3	F	Sad	Actor 11	Others	12	NA	NA
3	F	Sad	Actor 11	Others	12	NA	NA
3	F	Sad	Actor 11	Others	11	NA	NA
3	F	Sad	Actor 14	Others	20	57	1
3	F	Sad	Actor 14	Others	12	49	1
3	F	Sad	Actor 14	Others	38	NA	NA
3	F	Sad	Actor 14	Others	38	NA	NA
3	F	Sad	Actor 14	Others	51	NA	NA
3	F	Sad	Actor 14	Others	9	28	1
3	F	Sad	Actor 14	Others	49	3	0
3	F	Sad	Actor 14	Others	11	NA	NA
3	F	Sad	Actor 14	Others	9	NA	NA
3	F	Sad	Actor 14	Others	8	NA	NA
3	F	Sad	Actor 14	Others	12	13	1
3	F	Sad	Actor 14	Others	25	14	1
3	F	Sad	Actor 14	Others	64	NA	NA
3	F	Sad	Actor 14	Others	57	NA	NA
3	F	Sad	Actor 14	Others	38	NA	NA
3	F	Sad	Actor 14	Others	45	0	0
3	F	Sad	Actor 14	Others	33	21	1
3	F	Sad	Actor 14	Others	38	NA	NA
3	F	Sad	Actor 14	Others	9	NA	NA
3	F	Sad	Actor 14	Others	14	NA	NA
3	F	Sad	Actor 6	Others	19	62	1
3	F	Sad	Actor 6	Others	9	85	1
3	F	Sad	Actor 6	Others	11	NA	NA
3	F	Sad	Actor 6	Others	6	NA	NA
3	F	Sad	Actor 6	Others	8	NA	NA
3	F	Sad	Actor 6	Others	4	82	1
3	F	Sad	Actor 6	Others	12	68	1
3	F	Sad	Actor 6	Others	22	NA	NA
3	F	Sad	Actor 6	Others	17	NA	NA
3	F	Sad	Actor 6	Others	8	NA	NA
3	F	Sad	Actor 6	Others	11	66	1
3	F	Sad	Actor 6	Others	10	69	1
3	F	Sad	Actor 6	Others	16	NA	NA
3	F	Sad	Actor 6	Others	2	NA	NA
3	F	Sad	Actor 6	Others	6	NA	NA
3	F	Sad	Actor 6	Others	10	57	1
3	F	Sad	Actor 6	Others	13	54	1
3	F	Sad	Actor 6	Others	9	NA	NA
3	F	Sad	Actor 6	Others	4	NA	NA
3	F	Sad	Actor 6	Others	2	NA	NA
4	F	Disgusted	Participant	Self	6	82	1
4	F	Disgusted	Participant	Self	3	NA	NA
4	F	Disgusted	Participant	Self	10	NA	NA
4	F	Disgusted	Participant	Self	21	NA	NA
4	F	Disgusted	Participant	Self	18	NA	NA
4	F	Disgusted	Participant	Self	14	78	1
4	F	Disgusted	Participant	Self	20	NA	NA
4	F	Disgusted	Participant	Self	28	NA	NA
4	F	Disgusted	Participant	Self	27	NA	NA
4	F	Disgusted	Participant	Self	24	NA	NA
4	F	Disgusted	Participant	Self	40	NA	NA
4	F	Disgusted	Participant	Self	9	NA	NA
4	F	Disgusted	Participant	Self	17	NA	NA
4	F	Disgusted	Participant	Self	7	NA	NA
4	F	Disgusted	Participant	Self	14	NA	NA
4	F	Disgusted	Participant	Self	16	NA	NA
4	F	Disgusted	Participant	Self	8	NA	NA
4	F	Disgusted	Participant	Self	6	NA	NA
4	F	Disgusted	Participant	Self	16	NA	NA
4	F	Disgusted	Participant	Self	8	NA	NA
4	F	Disgusted	Actor 11	Others	0	56	1
4	F	Disgusted	Actor 11	Others	0	NA	NA
4	F	Disgusted	Actor 11	Others	10	NA	NA
4	F	Disgusted	Actor 11	Others	12	NA	NA
4	F	Disgusted	Actor 11	Others	40	NA	NA
4	F	Disgusted	Actor 11	Others	24	21	1
4	F	Disgusted	Actor 11	Others	30	NA	NA
4	F	Disgusted	Actor 11	Others	36	NA	NA
4	F	Disgusted	Actor 11	Others	26	NA	NA
4	F	Disgusted	Actor 11	Others	31	NA	NA
4	F	Disgusted	Actor 11	Others	24	NA	NA
4	F	Disgusted	Actor 11	Others	15	NA	NA
4	F	Disgusted	Actor 11	Others	28	NA	NA
4	F	Disgusted	Actor 11	Others	26	NA	NA
4	F	Disgusted	Actor 11	Others	18	NA	NA
4	F	Disgusted	Actor 11	Others	18	NA	NA
4	F	Disgusted	Actor 11	Others	19	NA	NA
4	F	Disgusted	Actor 11	Others	17	NA	NA
4	F	Disgusted	Actor 11	Others	23	NA	NA
4	F	Disgusted	Actor 11	Others	22	NA	NA
4	F	Disgusted	Actor 14	Others	14	7	1
4	F	Disgusted	Actor 14	Others	28	NA	NA
4	F	Disgusted	Actor 14	Others	38	NA	NA
4	F	Disgusted	Actor 14	Others	35	NA	NA
4	F	Disgusted	Actor 14	Others	20	NA	NA
4	F	Disgusted	Actor 14	Others	19	18	1
4	F	Disgusted	Actor 14	Others	32	NA	NA
4	F	Disgusted	Actor 14	Others	45	NA	NA
4	F	Disgusted	Actor 14	Others	49	NA	NA
4	F	Disgusted	Actor 14	Others	37	NA	NA
4	F	Disgusted	Actor 14	Others	43	NA	NA
4	F	Disgusted	Actor 14	Others	34	NA	NA
4	F	Disgusted	Actor 14	Others	16	NA	NA
4	F	Disgusted	Actor 14	Others	21	NA	NA
4	F	Disgusted	Actor 14	Others	32	NA	NA
4	F	Disgusted	Actor 14	Others	26	NA	NA
4	F	Disgusted	Actor 14	Others	20	NA	NA
4	F	Disgusted	Actor 14	Others	22	NA	NA
4	F	Disgusted	Actor 14	Others	25	NA	NA
4	F	Disgusted	Actor 14	Others	19	NA	NA
4	F	Disgusted	Actor 6	Others	25	46	1
4	F	Disgusted	Actor 6	Others	4	NA	NA
4	F	Disgusted	Actor 6	Others	16	NA	NA
4	F	Disgusted	Actor 6	Others	6	NA	NA
4	F	Disgusted	Actor 6	Others	12	NA	NA
4	F	Disgusted	Actor 6	Others	7	68	1
4	F	Disgusted	Actor 6	Others	24	NA	NA
4	F	Disgusted	Actor 6	Others	20	NA	NA
4	F	Disgusted	Actor 6	Others	18	NA	NA
4	F	Disgusted	Actor 6	Others	21	NA	NA
4	F	Disgusted	Actor 6	Others	35	NA	NA
4	F	Disgusted	Actor 6	Others	27	NA	NA
4	F	Disgusted	Actor 6	Others	34	NA	NA
4	F	Disgusted	Actor 6	Others	12	NA	NA
4	F	Disgusted	Actor 6	Others	5	NA	NA
4	F	Disgusted	Actor 6	Others	17	NA	NA
4	F	Disgusted	Actor 6	Others	14	NA	NA
4	F	Disgusted	Actor 6	Others	13	NA	NA
4	F	Disgusted	Actor 6	Others	17	NA	NA
4	F	Disgusted	Actor 6	Others	17	NA	NA
4	F	Happy	Participant	Self	67	79	1
4	F	Happy	Participant	Self	86	NA	NA
4	F	Happy	Participant	Self	81	NA	NA
4	F	Happy	Participant	Self	72	NA	NA
4	F	Happy	Participant	Self	84	NA	NA
4	F	Happy	Participant	Self	85	32	1
4	F	Happy	Participant	Self	79	NA	NA
4	F	Happy	Participant	Self	71	NA	NA
4	F	Happy	Participant	Self	78	NA	NA
4	F	Happy	Participant	Self	82	NA	NA
4	F	Happy	Participant	Self	80	NA	NA
4	F	Happy	Participant	Self	84	NA	NA
4	F	Happy	Participant	Self	82	NA	NA
4	F	Happy	Participant	Self	92	NA	NA
4	F	Happy	Participant	Self	94	NA	NA
4	F	Happy	Participant	Self	93	NA	NA
4	F	Happy	Participant	Self	86	NA	NA
4	F	Happy	Participant	Self	95	NA	NA
4	F	Happy	Participant	Self	93	NA	NA
4	F	Happy	Participant	Self	88	NA	NA
4	F	Happy	Actor 11	Others	99	67	1
4	F	Happy	Actor 11	Others	99	NA	NA
4	F	Happy	Actor 11	Others	98	NA	NA
4	F	Happy	Actor 11	Others	98	NA	NA
4	F	Happy	Actor 11	Others	97	NA	NA
4	F	Happy	Actor 11	Others	94	17	1
4	F	Happy	Actor 11	Others	85	NA	NA
4	F	Happy	Actor 11	Others	79	NA	NA
4	F	Happy	Actor 11	Others	78	NA	NA
4	F	Happy	Actor 11	Others	81	NA	NA
4	F	Happy	Actor 11	Others	77	NA	NA
4	F	Happy	Actor 11	Others	86	NA	NA
4	F	Happy	Actor 11	Others	87	NA	NA
4	F	Happy	Actor 11	Others	93	NA	NA
4	F	Happy	Actor 11	Others	88	NA	NA
4	F	Happy	Actor 11	Others	87	NA	NA
4	F	Happy	Actor 11	Others	93	NA	NA
4	F	Happy	Actor 11	Others	94	NA	NA
4	F	Happy	Actor 11	Others	87	NA	NA
4	F	Happy	Actor 11	Others	93	NA	NA
4	F	Happy	Actor 14	Others	90	46	1
4	F	Happy	Actor 14	Others	99	NA	NA
4	F	Happy	Actor 14	Others	96	NA	NA
4	F	Happy	Actor 14	Others	74	NA	NA
4	F	Happy	Actor 14	Others	71	NA	NA
4	F	Happy	Actor 14	Others	67	30	1
4	F	Happy	Actor 14	Others	80	NA	NA
4	F	Happy	Actor 14	Others	73	NA	NA
4	F	Happy	Actor 14	Others	80	NA	NA
4	F	Happy	Actor 14	Others	90	NA	NA
4	F	Happy	Actor 14	Others	85	NA	NA
4	F	Happy	Actor 14	Others	83	NA	NA
4	F	Happy	Actor 14	Others	88	NA	NA
4	F	Happy	Actor 14	Others	81	NA	NA
4	F	Happy	Actor 14	Others	88	NA	NA
4	F	Happy	Actor 14	Others	89	NA	NA
4	F	Happy	Actor 14	Others	93	NA	NA
4	F	Happy	Actor 14	Others	97	NA	NA
4	F	Happy	Actor 14	Others	87	NA	NA
4	F	Happy	Actor 14	Others	90	NA	NA
4	F	Happy	Actor 6	Others	99	63	1
4	F	Happy	Actor 6	Others	97	NA	NA
4	F	Happy	Actor 6	Others	98	NA	NA
4	F	Happy	Actor 6	Others	83	NA	NA
4	F	Happy	Actor 6	Others	87	NA	NA
4	F	Happy	Actor 6	Others	83	61	1
4	F	Happy	Actor 6	Others	84	NA	NA
4	F	Happy	Actor 6	Others	95	NA	NA
4	F	Happy	Actor 6	Others	78	NA	NA
4	F	Happy	Actor 6	Others	87	NA	NA
4	F	Happy	Actor 6	Others	74	NA	NA
4	F	Happy	Actor 6	Others	81	NA	NA
4	F	Happy	Actor 6	Others	95	NA	NA
4	F	Happy	Actor 6	Others	89	NA	NA
4	F	Happy	Actor 6	Others	93	NA	NA
4	F	Happy	Actor 6	Others	92	NA	NA
4	F	Happy	Actor 6	Others	88	NA	NA
4	F	Happy	Actor 6	Others	93	NA	NA
4	F	Happy	Actor 6	Others	92	NA	NA
4	F	Happy	Actor 6	Others	88	NA	NA
4	F	Neutral	Participant	Self	47	75	1
4	F	Neutral	Participant	Self	50	NA	NA
4	F	Neutral	Participant	Self	49	NA	NA
4	F	Neutral	Participant	Self	49	NA	NA
4	F	Neutral	Participant	Self	49	NA	NA
4	F	Neutral	Participant	Self	50	12	1
4	F	Neutral	Participant	Self	51	NA	NA
4	F	Neutral	Participant	Self	50	NA	NA
4	F	Neutral	Participant	Self	49	NA	NA
4	F	Neutral	Participant	Self	52	NA	NA
4	F	Neutral	Participant	Self	49	NA	NA
4	F	Neutral	Participant	Self	48	NA	NA
4	F	Neutral	Participant	Self	50	NA	NA
4	F	Neutral	Participant	Self	50	NA	NA
4	F	Neutral	Participant	Self	51	NA	NA
4	F	Neutral	Participant	Self	49	NA	NA
4	F	Neutral	Participant	Self	47	NA	NA
4	F	Neutral	Participant	Self	51	NA	NA
4	F	Neutral	Participant	Self	53	NA	NA
4	F	Neutral	Participant	Self	48	NA	NA
4	F	Neutral	Actor 11	Others	51	20	0
4	F	Neutral	Actor 11	Others	48	NA	NA
4	F	Neutral	Actor 11	Others	47	NA	NA
4	F	Neutral	Actor 11	Others	49	NA	NA
4	F	Neutral	Actor 11	Others	49	NA	NA
4	F	Neutral	Actor 11	Others	54	15	1
4	F	Neutral	Actor 11	Others	52	NA	NA
4	F	Neutral	Actor 11	Others	49	NA	NA
4	F	Neutral	Actor 11	Others	44	NA	NA
4	F	Neutral	Actor 11	Others	45	NA	NA
4	F	Neutral	Actor 11	Others	47	NA	NA
4	F	Neutral	Actor 11	Others	51	NA	NA
4	F	Neutral	Actor 11	Others	48	NA	NA
4	F	Neutral	Actor 11	Others	46	NA	NA
4	F	Neutral	Actor 11	Others	49	NA	NA
4	F	Neutral	Actor 11	Others	47	NA	NA
4	F	Neutral	Actor 11	Others	45	NA	NA
4	F	Neutral	Actor 11	Others	51	NA	NA
4	F	Neutral	Actor 11	Others	50	NA	NA
4	F	Neutral	Actor 11	Others	50	NA	NA
4	F	Neutral	Actor 14	Others	50	2	1
4	F	Neutral	Actor 14	Others	51	NA	NA
4	F	Neutral	Actor 14	Others	51	NA	NA
4	F	Neutral	Actor 14	Others	45	NA	NA
4	F	Neutral	Actor 14	Others	50	NA	NA
4	F	Neutral	Actor 14	Others	51	7	1
4	F	Neutral	Actor 14	Others	51	NA	NA
4	F	Neutral	Actor 14	Others	50	NA	NA
4	F	Neutral	Actor 14	Others	52	NA	NA
4	F	Neutral	Actor 14	Others	50	NA	NA
4	F	Neutral	Actor 14	Others	49	NA	NA
4	F	Neutral	Actor 14	Others	48	NA	NA
4	F	Neutral	Actor 14	Others	50	NA	NA
4	F	Neutral	Actor 14	Others	44	NA	NA
4	F	Neutral	Actor 14	Others	50	NA	NA
4	F	Neutral	Actor 14	Others	40	NA	NA
4	F	Neutral	Actor 14	Others	49	NA	NA
4	F	Neutral	Actor 14	Others	47	NA	NA
4	F	Neutral	Actor 14	Others	47	NA	NA
4	F	Neutral	Actor 14	Others	49	NA	NA
4	F	Neutral	Actor 6	Others	50	13	1
4	F	Neutral	Actor 6	Others	49	NA	NA
4	F	Neutral	Actor 6	Others	47	NA	NA
4	F	Neutral	Actor 6	Others	46	NA	NA
4	F	Neutral	Actor 6	Others	49	NA	NA
4	F	Neutral	Actor 6	Others	52	7	1
4	F	Neutral	Actor 6	Others	50	NA	NA
4	F	Neutral	Actor 6	Others	50	NA	NA
4	F	Neutral	Actor 6	Others	48	NA	NA
4	F	Neutral	Actor 6	Others	49	NA	NA
4	F	Neutral	Actor 6	Others	36	NA	NA
4	F	Neutral	Actor 6	Others	48	NA	NA
4	F	Neutral	Actor 6	Others	46	NA	NA
4	F	Neutral	Actor 6	Others	47	NA	NA
4	F	Neutral	Actor 6	Others	49	NA	NA
4	F	Neutral	Actor 6	Others	50	NA	NA
4	F	Neutral	Actor 6	Others	51	NA	NA
4	F	Neutral	Actor 6	Others	49	NA	NA
4	F	Neutral	Actor 6	Others	48	NA	NA
4	F	Neutral	Actor 6	Others	49	NA	NA
4	F	Fearful	Participant	Self	8	89	1
4	F	Fearful	Participant	Self	9	NA	NA
4	F	Fearful	Participant	Self	25	NA	NA
4	F	Fearful	Participant	Self	23	NA	NA
4	F	Fearful	Participant	Self	25	NA	NA
4	F	Fearful	Participant	Self	22	57	1
4	F	Fearful	Participant	Self	22	NA	NA
4	F	Fearful	Participant	Self	14	NA	NA
4	F	Fearful	Participant	Self	22	NA	NA
4	F	Fearful	Participant	Self	18	NA	NA
4	F	Fearful	Participant	Self	11	NA	NA
4	F	Fearful	Participant	Self	17	NA	NA
4	F	Fearful	Participant	Self	18	NA	NA
4	F	Fearful	Participant	Self	14	NA	NA
4	F	Fearful	Participant	Self	8	NA	NA
4	F	Fearful	Participant	Self	16	NA	NA
4	F	Fearful	Participant	Self	7	NA	NA
4	F	Fearful	Participant	Self	20	NA	NA
4	F	Fearful	Participant	Self	14	NA	NA
4	F	Fearful	Participant	Self	14	NA	NA
4	F	Fearful	Actor 11	Others	1	34	1
4	F	Fearful	Actor 11	Others	3	NA	NA
4	F	Fearful	Actor 11	Others	31	NA	NA
4	F	Fearful	Actor 11	Others	31	NA	NA
4	F	Fearful	Actor 11	Others	34	NA	NA
4	F	Fearful	Actor 11	Others	22	23	1
4	F	Fearful	Actor 11	Others	40	NA	NA
4	F	Fearful	Actor 11	Others	34	NA	NA
4	F	Fearful	Actor 11	Others	24	NA	NA
4	F	Fearful	Actor 11	Others	15	NA	NA
4	F	Fearful	Actor 11	Others	19	NA	NA
4	F	Fearful	Actor 11	Others	44	NA	NA
4	F	Fearful	Actor 11	Others	20	NA	NA
4	F	Fearful	Actor 11	Others	21	NA	NA
4	F	Fearful	Actor 11	Others	15	NA	NA
4	F	Fearful	Actor 11	Others	13	NA	NA
4	F	Fearful	Actor 11	Others	31	NA	NA
4	F	Fearful	Actor 11	Others	24	NA	NA
4	F	Fearful	Actor 11	Others	25	NA	NA
4	F	Fearful	Actor 11	Others	20	NA	NA
4	F	Fearful	Actor 14	Others	52	52	0
4	F	Fearful	Actor 14	Others	12	NA	NA
4	F	Fearful	Actor 14	Others	10	NA	NA
4	F	Fearful	Actor 14	Others	42	NA	NA
4	F	Fearful	Actor 14	Others	39	NA	NA
4	F	Fearful	Actor 14	Others	29	18	1
4	F	Fearful	Actor 14	Others	43	NA	NA
4	F	Fearful	Actor 14	Others	28	NA	NA
4	F	Fearful	Actor 14	Others	43	NA	NA
4	F	Fearful	Actor 14	Others	42	NA	NA
4	F	Fearful	Actor 14	Others	40	NA	NA
4	F	Fearful	Actor 14	Others	30	NA	NA
4	F	Fearful	Actor 14	Others	32	NA	NA
4	F	Fearful	Actor 14	Others	30	NA	NA
4	F	Fearful	Actor 14	Others	19	NA	NA
4	F	Fearful	Actor 14	Others	29	NA	NA
4	F	Fearful	Actor 14	Others	34	NA	NA
4	F	Fearful	Actor 14	Others	33	NA	NA
4	F	Fearful	Actor 14	Others	34	NA	NA
4	F	Fearful	Actor 14	Others	23	NA	NA
4	F	Fearful	Actor 6	Others	33	4	0
4	F	Fearful	Actor 6	Others	7	NA	NA
4	F	Fearful	Actor 6	Others	23	NA	NA
4	F	Fearful	Actor 6	Others	44	NA	NA
4	F	Fearful	Actor 6	Others	47	NA	NA
4	F	Fearful	Actor 6	Others	25	30	1
4	F	Fearful	Actor 6	Others	33	NA	NA
4	F	Fearful	Actor 6	Others	26	NA	NA
4	F	Fearful	Actor 6	Others	38	NA	NA
4	F	Fearful	Actor 6	Others	36	NA	NA
4	F	Fearful	Actor 6	Others	33	NA	NA
4	F	Fearful	Actor 6	Others	31	NA	NA
4	F	Fearful	Actor 6	Others	23	NA	NA
4	F	Fearful	Actor 6	Others	8	NA	NA
4	F	Fearful	Actor 6	Others	22	NA	NA
4	F	Fearful	Actor 6	Others	25	NA	NA
4	F	Fearful	Actor 6	Others	39	NA	NA
4	F	Fearful	Actor 6	Others	32	NA	NA
4	F	Fearful	Actor 6	Others	25	NA	NA
4	F	Fearful	Actor 6	Others	27	NA	NA
4	F	Angry	Participant	Self	49	61	0
4	F	Angry	Participant	Self	51	NA	NA
4	F	Angry	Participant	Self	6	NA	NA
4	F	Angry	Participant	Self	45	NA	NA
4	F	Angry	Participant	Self	38	NA	NA
4	F	Angry	Participant	Self	54	11	0
4	F	Angry	Participant	Self	44	NA	NA
4	F	Angry	Participant	Self	45	NA	NA
4	F	Angry	Participant	Self	28	NA	NA
4	F	Angry	Participant	Self	37	NA	NA
4	F	Angry	Participant	Self	14	NA	NA
4	F	Angry	Participant	Self	40	NA	NA
4	F	Angry	Participant	Self	41	NA	NA
4	F	Angry	Participant	Self	20	NA	NA
4	F	Angry	Participant	Self	37	NA	NA
4	F	Angry	Participant	Self	17	NA	NA
4	F	Angry	Participant	Self	46	NA	NA
4	F	Angry	Participant	Self	26	NA	NA
4	F	Angry	Participant	Self	33	NA	NA
4	F	Angry	Participant	Self	16	NA	NA
4	F	Angry	Actor 11	Others	9	46	0
4	F	Angry	Actor 11	Others	29	NA	NA
4	F	Angry	Actor 11	Others	28	NA	NA
4	F	Angry	Actor 11	Others	37	NA	NA
4	F	Angry	Actor 11	Others	23	NA	NA
4	F	Angry	Actor 11	Others	16	16	0
4	F	Angry	Actor 11	Others	10	NA	NA
4	F	Angry	Actor 11	Others	17	NA	NA
4	F	Angry	Actor 11	Others	24	NA	NA
4	F	Angry	Actor 11	Others	18	NA	NA
4	F	Angry	Actor 11	Others	40	NA	NA
4	F	Angry	Actor 11	Others	20	NA	NA
4	F	Angry	Actor 11	Others	14	NA	NA
4	F	Angry	Actor 11	Others	23	NA	NA
4	F	Angry	Actor 11	Others	11	NA	NA
4	F	Angry	Actor 11	Others	21	NA	NA
4	F	Angry	Actor 11	Others	33	NA	NA
4	F	Angry	Actor 11	Others	24	NA	NA
4	F	Angry	Actor 11	Others	20	NA	NA
4	F	Angry	Actor 11	Others	39	NA	NA
4	F	Angry	Actor 14	Others	6	41	0
4	F	Angry	Actor 14	Others	10	NA	NA
4	F	Angry	Actor 14	Others	6	NA	NA
4	F	Angry	Actor 14	Others	28	NA	NA
4	F	Angry	Actor 14	Others	41	NA	NA
4	F	Angry	Actor 14	Others	15	27	0
4	F	Angry	Actor 14	Others	31	NA	NA
4	F	Angry	Actor 14	Others	30	NA	NA
4	F	Angry	Actor 14	Others	24	NA	NA
4	F	Angry	Actor 14	Others	37	NA	NA
4	F	Angry	Actor 14	Others	37	NA	NA
4	F	Angry	Actor 14	Others	25	NA	NA
4	F	Angry	Actor 14	Others	20	NA	NA
4	F	Angry	Actor 14	Others	12	NA	NA
4	F	Angry	Actor 14	Others	11	NA	NA
4	F	Angry	Actor 14	Others	10	NA	NA
4	F	Angry	Actor 14	Others	22	NA	NA
4	F	Angry	Actor 14	Others	24	NA	NA
4	F	Angry	Actor 14	Others	16	NA	NA
4	F	Angry	Actor 14	Others	26	NA	NA
4	F	Angry	Actor 6	Others	6	33	0
4	F	Angry	Actor 6	Others	7	NA	NA
4	F	Angry	Actor 6	Others	24	NA	NA
4	F	Angry	Actor 6	Others	13	NA	NA
4	F	Angry	Actor 6	Others	26	NA	NA
4	F	Angry	Actor 6	Others	10	26	0
4	F	Angry	Actor 6	Others	18	NA	NA
4	F	Angry	Actor 6	Others	31	NA	NA
4	F	Angry	Actor 6	Others	34	NA	NA
4	F	Angry	Actor 6	Others	21	NA	NA
4	F	Angry	Actor 6	Others	20	NA	NA
4	F	Angry	Actor 6	Others	21	NA	NA
4	F	Angry	Actor 6	Others	17	NA	NA
4	F	Angry	Actor 6	Others	16	NA	NA
4	F	Angry	Actor 6	Others	18	NA	NA
4	F	Angry	Actor 6	Others	11	NA	NA
4	F	Angry	Actor 6	Others	22	NA	NA
4	F	Angry	Actor 6	Others	9	NA	NA
4	F	Angry	Actor 6	Others	14	NA	NA
4	F	Angry	Actor 6	Others	12	NA	NA
4	F	Sad	Participant	Self	53	91	0
4	F	Sad	Participant	Self	48	NA	NA
4	F	Sad	Participant	Self	47	NA	NA
4	F	Sad	Participant	Self	48	NA	NA
4	F	Sad	Participant	Self	51	NA	NA
4	F	Sad	Participant	Self	35	23	1
4	F	Sad	Participant	Self	45	NA	NA
4	F	Sad	Participant	Self	49	NA	NA
4	F	Sad	Participant	Self	49	NA	NA
4	F	Sad	Participant	Self	51	NA	NA
4	F	Sad	Participant	Self	50	NA	NA
4	F	Sad	Participant	Self	45	NA	NA
4	F	Sad	Participant	Self	16	NA	NA
4	F	Sad	Participant	Self	50	NA	NA
4	F	Sad	Participant	Self	43	NA	NA
4	F	Sad	Participant	Self	33	NA	NA
4	F	Sad	Participant	Self	49	NA	NA
4	F	Sad	Participant	Self	46	NA	NA
4	F	Sad	Participant	Self	46	NA	NA
4	F	Sad	Participant	Self	40	NA	NA
4	F	Sad	Actor 11	Others	11	35	0
4	F	Sad	Actor 11	Others	6	NA	NA
4	F	Sad	Actor 11	Others	43	NA	NA
4	F	Sad	Actor 11	Others	43	NA	NA
4	F	Sad	Actor 11	Others	37	NA	NA
4	F	Sad	Actor 11	Others	45	18	0
4	F	Sad	Actor 11	Others	19	NA	NA
4	F	Sad	Actor 11	Others	30	NA	NA
4	F	Sad	Actor 11	Others	48	NA	NA
4	F	Sad	Actor 11	Others	44	NA	NA
4	F	Sad	Actor 11	Others	41	NA	NA
4	F	Sad	Actor 11	Others	39	NA	NA
4	F	Sad	Actor 11	Others	36	NA	NA
4	F	Sad	Actor 11	Others	29	NA	NA
4	F	Sad	Actor 11	Others	22	NA	NA
4	F	Sad	Actor 11	Others	14	NA	NA
4	F	Sad	Actor 11	Others	40	NA	NA
4	F	Sad	Actor 11	Others	27	NA	NA
4	F	Sad	Actor 11	Others	38	NA	NA
4	F	Sad	Actor 11	Others	40	NA	NA
4	F	Sad	Actor 14	Others	52	1	0
4	F	Sad	Actor 14	Others	50	NA	NA
4	F	Sad	Actor 14	Others	47	NA	NA
4	F	Sad	Actor 14	Others	50	NA	NA
4	F	Sad	Actor 14	Others	45	NA	NA
4	F	Sad	Actor 14	Others	29	26	0
4	F	Sad	Actor 14	Others	43	NA	NA
4	F	Sad	Actor 14	Others	34	NA	NA
4	F	Sad	Actor 14	Others	52	NA	NA
4	F	Sad	Actor 14	Others	41	NA	NA
4	F	Sad	Actor 14	Others	34	NA	NA
4	F	Sad	Actor 14	Others	28	NA	NA
4	F	Sad	Actor 14	Others	23	NA	NA
4	F	Sad	Actor 14	Others	42	NA	NA
4	F	Sad	Actor 14	Others	30	NA	NA
4	F	Sad	Actor 14	Others	24	NA	NA
4	F	Sad	Actor 14	Others	27	NA	NA
4	F	Sad	Actor 14	Others	24	NA	NA
4	F	Sad	Actor 14	Others	28	NA	NA
4	F	Sad	Actor 14	Others	35	NA	NA
4	F	Sad	Actor 6	Others	6	3	1
4	F	Sad	Actor 6	Others	27	NA	NA
4	F	Sad	Actor 6	Others	26	NA	NA
4	F	Sad	Actor 6	Others	16	NA	NA
4	F	Sad	Actor 6	Others	21	NA	NA
4	F	Sad	Actor 6	Others	12	53	1
4	F	Sad	Actor 6	Others	19	NA	NA
4	F	Sad	Actor 6	Others	24	NA	NA
4	F	Sad	Actor 6	Others	14	NA	NA
4	F	Sad	Actor 6	Others	7	NA	NA
4	F	Sad	Actor 6	Others	18	NA	NA
4	F	Sad	Actor 6	Others	12	NA	NA
4	F	Sad	Actor 6	Others	7	NA	NA
4	F	Sad	Actor 6	Others	12	NA	NA
4	F	Sad	Actor 6	Others	10	NA	NA
4	F	Sad	Actor 6	Others	8	NA	NA
4	F	Sad	Actor 6	Others	6	NA	NA
4	F	Sad	Actor 6	Others	10	NA	NA
4	F	Sad	Actor 6	Others	13	NA	NA
4	F	Sad	Actor 6	Others	10	NA	NA
5	F	Disgusted	Participant	Self	2	100	0
5	F	Disgusted	Participant	Self	7	NA	NA
5	F	Disgusted	Participant	Self	7	NA	NA
5	F	Disgusted	Participant	Self	16	NA	NA
5	F	Disgusted	Participant	Self	1	NA	NA
5	F	Disgusted	Participant	Self	12	82	0
5	F	Disgusted	Participant	Self	14	NA	NA
5	F	Disgusted	Participant	Self	1	NA	NA
5	F	Disgusted	Participant	Self	12	NA	NA
5	F	Disgusted	Participant	Self	12	NA	NA
5	F	Disgusted	Participant	Self	3	NA	NA
5	F	Disgusted	Participant	Self	4	NA	NA
5	F	Disgusted	Participant	Self	7	NA	NA
5	F	Disgusted	Participant	Self	12	NA	NA
5	F	Disgusted	Participant	Self	10	NA	NA
5	F	Disgusted	Participant	Self	11	NA	NA
5	F	Disgusted	Participant	Self	2	NA	NA
5	F	Disgusted	Participant	Self	11	NA	NA
5	F	Disgusted	Participant	Self	22	NA	NA
5	F	Disgusted	Participant	Self	5	NA	NA
5	F	Disgusted	Actor 11	Others	100	81	0
5	F	Disgusted	Actor 11	Others	94	NA	NA
5	F	Disgusted	Actor 11	Others	95	NA	NA
5	F	Disgusted	Actor 11	Others	98	NA	NA
5	F	Disgusted	Actor 11	Others	100	NA	NA
5	F	Disgusted	Actor 11	Others	100	91	0
5	F	Disgusted	Actor 11	Others	100	NA	NA
5	F	Disgusted	Actor 11	Others	100	NA	NA
5	F	Disgusted	Actor 11	Others	100	NA	NA
5	F	Disgusted	Actor 11	Others	100	NA	NA
5	F	Disgusted	Actor 11	Others	100	NA	NA
5	F	Disgusted	Actor 11	Others	97	NA	NA
5	F	Disgusted	Actor 11	Others	95	NA	NA
5	F	Disgusted	Actor 11	Others	89	NA	NA
5	F	Disgusted	Actor 11	Others	97	NA	NA
5	F	Disgusted	Actor 11	Others	94	NA	NA
5	F	Disgusted	Actor 11	Others	99	NA	NA
5	F	Disgusted	Actor 11	Others	94	NA	NA
5	F	Disgusted	Actor 11	Others	100	NA	NA
5	F	Disgusted	Actor 11	Others	95	NA	NA
5	F	Disgusted	Actor 14	Others	15	58	1
5	F	Disgusted	Actor 14	Others	3	NA	NA
5	F	Disgusted	Actor 14	Others	7	NA	NA
5	F	Disgusted	Actor 14	Others	4	NA	NA
5	F	Disgusted	Actor 14	Others	1	NA	NA
5	F	Disgusted	Actor 14	Others	10	70	1
5	F	Disgusted	Actor 14	Others	31	NA	NA
5	F	Disgusted	Actor 14	Others	0	NA	NA
5	F	Disgusted	Actor 14	Others	4	NA	NA
5	F	Disgusted	Actor 14	Others	12	NA	NA
5	F	Disgusted	Actor 14	Others	6	NA	NA
5	F	Disgusted	Actor 14	Others	3	NA	NA
5	F	Disgusted	Actor 14	Others	5	NA	NA
5	F	Disgusted	Actor 14	Others	20	NA	NA
5	F	Disgusted	Actor 14	Others	10	NA	NA
5	F	Disgusted	Actor 14	Others	11	NA	NA
5	F	Disgusted	Actor 14	Others	19	NA	NA
5	F	Disgusted	Actor 14	Others	16	NA	NA
5	F	Disgusted	Actor 14	Others	7	NA	NA
5	F	Disgusted	Actor 14	Others	4	NA	NA
5	F	Disgusted	Actor 6	Others	0	73	1
5	F	Disgusted	Actor 6	Others	0	NA	NA
5	F	Disgusted	Actor 6	Others	11	NA	NA
5	F	Disgusted	Actor 6	Others	0	NA	NA
5	F	Disgusted	Actor 6	Others	9	NA	NA
5	F	Disgusted	Actor 6	Others	2	78	1
5	F	Disgusted	Actor 6	Others	4	NA	NA
5	F	Disgusted	Actor 6	Others	0	NA	NA
5	F	Disgusted	Actor 6	Others	6	NA	NA
5	F	Disgusted	Actor 6	Others	4	NA	NA
5	F	Disgusted	Actor 6	Others	7	NA	NA
5	F	Disgusted	Actor 6	Others	4	NA	NA
5	F	Disgusted	Actor 6	Others	6	NA	NA
5	F	Disgusted	Actor 6	Others	7	NA	NA
5	F	Disgusted	Actor 6	Others	13	NA	NA
5	F	Disgusted	Actor 6	Others	0	NA	NA
5	F	Disgusted	Actor 6	Others	3	NA	NA
5	F	Disgusted	Actor 6	Others	0	NA	NA
5	F	Disgusted	Actor 6	Others	1	NA	NA
[truncated: 6,641 more rows]
