# Supplementary material for: Explicit and Implicit Responses of Seeing Own vs. Others’ Emotions: An Electromyographic Study on the Neurophysiological and Cognitive Basis of the Self-Mirroring Technique
Source: Front Psychol. 2020 Mar 31;11:433. doi: 10.3389/fpsyg.2020.00433 (PMC7136519; doi:10.3389/fpsyg.2020.00433)
Supplement: Supplementary file 4 [file Data_Sheet_2.csv]

Subject	Gender	Trial	Emotion	Video_Actor	Selfother	Bin	ZM	CS	LLS
1	F	1	Angry	Actor 11	Others	1	1.01940681069205	1.11458637825197	1.10817212791157
1	F	1	Angry	Actor 11	Others	2	0.989747345294764	0.988599824612686	1.000789577576
1	F	1	Angry	Actor 11	Others	3	1.09318930794581	0.979830458930137	1.1000789577576
1	F	1	Angry	Actor 11	Others	4	1.01025265470524	0.987138263665595	1.20568495854718
1	F	1	Angry	Actor 11	Others	5	0.907359941413402	0.893013738672903	1.08922226608764
1	F	1	Angry	Actor 11	Others	6	0.908000732332479	1	1.02960915909988
1	F	1	Angry	Actor 11	Others	7	0.892164042475284	1.00233849751535	0.853928148440584
1	F	1	Angry	Actor 11	Others	8	0.899578908824606	0.920783396667641	0.814054480852744
1	F	1	Angry	Actor 11	Others	9	0.932900036616624	0.934522069570301	0.889064350572444
1	F	1	Angry	Actor 11	Others	10	0.872299523983889	0.861736334405145	0.840702724042637
1	F	1	Angry	Actor 11	Others	11	0.858293665324057	0.91756796258404	1.06691669956573
1	F	1	Angry	Actor 11	Others	12	0.879714390333211	0.932768196433791	0.925977102250296
1	F	1	Angry	Actor 11	Others	13	0.899212742585134	0.9313066354867	1.01362021318595
1	F	1	Angry	Actor 11	Others	14	0.910563896008788	0.913475591932184	0.81997631267272
1	F	1	Angry	Actor 11	Others	15	0.895734163310143	0.889213680210465	0.972759573628109
1	F	2	Disgusted	Actor 14	Others	1	0.942388059701493	1.09601037950049	1.13877551020408
1	F	2	Disgusted	Actor 14	Others	2	1.00059701492537	1.06535841712618	0.961451247165533
1	F	2	Disgusted	Actor 14	Others	3	1.0689552238806	0.926370418423614	0.968480725623583
1	F	2	Disgusted	Actor 14	Others	4	0.997114427860697	0.844956211482323	1.07142857142857
1	F	2	Disgusted	Actor 14	Others	5	0.965373134328358	1.02156989944859	0.882086167800454
1	F	2	Disgusted	Actor 14	Others	6	0.990149253731343	1.04573467401881	1.04807256235828
1	F	2	Disgusted	Actor 14	Others	7	0.954427860696517	1.04670775218943	1.14580498866213
1	F	2	Disgusted	Actor 14	Others	8	0.992835820895523	1.10930911449886	1.15668934240363
1	F	2	Disgusted	Actor 14	Others	9	1.05731343283582	1.07022380797924	1.0281179138322
1	F	2	Disgusted	Actor 14	Others	10	1.03681592039801	1.0295167045086	1.02925170068027
1	F	2	Disgusted	Actor 14	Others	11	0.972437810945274	1.01865066493675	1.13945578231293
1	F	2	Disgusted	Actor 14	Others	12	1.0147263681592	0.968861498540383	0.941496598639456
1	F	2	Disgusted	Actor 14	Others	13	1.0134328358209	1.11093091144989	0.869160997732426
1	F	2	Disgusted	Actor 14	Others	14	0.980696517412935	1.02400259487512	0.928571428571429
1	F	2	Disgusted	Actor 14	Others	15	0.995223880597015	1.13704184236134	1.07052154195011
1	F	3	Fearful	Actor 6	Others	1	0.989618665844383	1.0334194136412	1.02262196783865
1	F	3	Fearful	Actor 6	Others	2	1.03186350087368	1.04390095701048	1.02807304442627
1	F	3	Fearful	Actor 6	Others	3	0.995991366019118	0.871790976758317	0.898609975470155
1	F	3	Fearful	Actor 6	Others	4	1.02775208140611	0.869664286799332	0.929681112019624
1	F	3	Fearful	Actor 6	Others	5	1.13526570048309	0.888956402855841	0.925865358408286
1	F	3	Fearful	Actor 6	Others	6	0.992393873984993	0.915540027343157	0.817661488143909
1	F	3	Fearful	Actor 6	Others	7	0.988282454517422	0.843688288014583	0.934041973289725
1	F	3	Fearful	Actor 6	Others	8	0.994963511152225	0.936503114081726	0.733987462523849
1	F	3	Fearful	Actor 6	Others	9	0.970192208860109	0.979340726112715	0.815753611338239
1	F	3	Fearful	Actor 6	Others	10	0.979340117175455	1.11681604131855	0.911420005451077
1	F	3	Fearful	Actor 6	Others	11	0.994552369205468	0.933009266291964	0.900517852275825
1	F	3	Fearful	Actor 6	Others	12	0.979031760715387	1.06471213732341	0.75933496865631
1	F	3	Fearful	Actor 6	Others	13	0.991057662658033	0.991037520887134	0.934314527119106
1	F	3	Fearful	Actor 6	Others	14	0.979442902662144	0.90490657754823	0.813573180703189
1	F	3	Fearful	Actor 6	Others	15	1.00883955185528	0.894273127753304	0.856636685745435
1	F	4	Fearful	Participant	Self	1	1.00761130226254	1.15073212747631	1.01233859397418
1	F	4	Fearful	Participant	Self	2	1.0147012824523	1.02067183462532	1.02553802008608
1	F	4	Fearful	Participant	Self	3	1.01324158064852	1.16379557852426	0.89583931133429
1	F	4	Fearful	Participant	Self	4	0.939735168387029	1.06976744186047	0.820946915351506
1	F	4	Fearful	Participant	Self	5	1.20665206964863	1.16523112259546	2.09899569583931
1	F	4	Fearful	Participant	Self	6	1.03544990094881	1.07895492391616	2.32797704447633
1	F	4	Fearful	Participant	Self	7	1.05588572620165	0.857163364915303	1.21377331420373
1	F	4	Fearful	Participant	Self	8	1.01595245542696	1.06014929658341	1.16384505021521
1	F	4	Fearful	Participant	Self	9	0.981649463038265	1.02067183462532	0.871449067431851
1	F	4	Fearful	Participant	Self	10	0.990303409446356	0.868504163077806	0.861692969870875
1	F	4	Fearful	Participant	Self	11	0.969137733291627	0.925064599483204	0.924246771879484
1	F	4	Fearful	Participant	Self	12	0.992597226566573	0.873097904105656	1.05308464849354
1	F	4	Fearful	Participant	Self	13	0.958502763006986	1.03933390755096	1.11764705882353
1	F	4	Fearful	Participant	Self	14	0.988530914398916	1.04766006316394	0.930272596843616
1	F	4	Fearful	Participant	Self	15	0.984360337816703	0.863336204421476	0.872022955523673
1	F	5	Neutral	Actor 11	Others	1	0.978984073131656	1.10902923598772	1.10044824775876
1	F	5	Neutral	Actor 11	Others	2	1.05965507492225	0.947181392343725	1.1560717196414
1	F	5	Neutral	Actor 11	Others	3	1.06907925737442	1.06670973994508	1.18439282803586
1	F	5	Neutral	Actor 11	Others	4	1.00452360757704	0.958811177515749	1.10961695191524
1	F	5	Neutral	Actor 11	Others	5	0.925643200452361	0.988047165239864	1.00427872860636
1	F	5	Neutral	Actor 11	Others	6	0.943077937988879	0.931190437732192	0.829869600651997
1	F	5	Neutral	Actor 11	Others	7	0.975874092922439	1.0589565498304	0.992257538712307
1	F	5	Neutral	Actor 11	Others	8	0.931674677221751	0.840251978678727	0.867766911165444
1	F	5	Neutral	Actor 11	Others	9	1.02120441051739	0.909546115328703	0.897514262428688
1	F	5	Neutral	Actor 11	Others	10	0.969465648854962	0.933936359231142	0.961491442542787
1	F	5	Neutral	Actor 11	Others	11	0.957214211667138	1.13196575674366	0.810309698451508
1	F	5	Neutral	Actor 11	Others	12	0.954669682405051	0.950411888224843	0.910554197229014
1	F	5	Neutral	Actor 11	Others	13	0.930638017152012	1.03828137619125	0.914221678891605
1	F	5	Neutral	Actor 11	Others	14	0.93327678823862	1.07769342594088	0.904034229828851
1	F	5	Neutral	Actor 11	Others	15	0.940533408726793	1.00484574382168	0.95558272208639
1	F	6	Sad	Actor 14	Others	1	0.990468855299894	0.96797520661157	0.868980738362761
1	F	6	Sad	Actor 14	Others	2	1.06046019062289	1.22951101928375	1.24297752808989
1	F	6	Sad	Actor 14	Others	3	1.69288533744103	1.03512396694215	1.53992776886035
1	F	6	Sad	Actor 14	Others	4	1.06373351304515	0.927341597796143	1.09691011235955
1	F	6	Sad	Actor 14	Others	5	0.981419081544238	0.952307162534435	0.822431781701445
1	F	6	Sad	Actor 14	Others	6	0.958024453643978	1.05802341597796	0.812800963081862
1	F	6	Sad	Actor 14	Others	7	0.981611629922018	1.00378787878788	1.07343499197432
1	F	6	Sad	Actor 14	Others	8	0.946471550977183	1.07162534435262	0.915529695024077
1	F	6	Sad	Actor 14	Others	9	0.942331760854915	1.19025482093664	0.777889245585875
1	F	6	Sad	Actor 14	Others	10	0.945219986521614	1.03030303030303	0.726524879614767
1	F	6	Sad	Actor 14	Others	11	0.932126696832579	1.06473829201102	0.807784911717496
1	F	6	Sad	Actor 14	Others	12	0.916722826610186	1.08557162534435	0.814807383627609
1	F	6	Sad	Actor 14	Others	13	0.956965437566188	1.15771349862259	0.94201444622793
1	F	6	Sad	Actor 14	Others	14	0.988928468277655	1.01394628099174	0.826043338683788
1	F	6	Sad	Actor 14	Others	15	0.924135939154713	1.08109504132231	0.843298555377207
1	F	7	Neutral	Actor 6	Others	1	1.06191350469196	0.949438202247191	1.00259336099585
1	F	7	Neutral	Actor 6	Others	2	1.14820481436149	0.946629213483146	1.11540456431535
1	F	7	Neutral	Actor 6	Others	3	1.19349245206038	0.864499732477261	1.20331950207469
1	F	7	Neutral	Actor 6	Others	4	1.22011423908609	1.03758694489032	1.15326763485477
1	F	7	Neutral	Actor 6	Others	5	1.06660546715626	0.900347779561263	1.97665975103734
1	F	7	Neutral	Actor 6	Others	6	1.04804161566707	0.773408239700375	1.37811203319502
1	F	7	Neutral	Actor 6	Others	7	1.10108119135047	1.05831995719636	1.36825726141079
1	F	7	Neutral	Actor 6	Others	8	0.991636066911465	1.04534510433387	1.11099585062241
1	F	7	Neutral	Actor 6	Others	9	1.03447572419421	0.846441947565543	1.14445020746888
1	F	7	Neutral	Actor 6	Others	10	0.994186046511628	0.754547886570359	1.06587136929461
1	F	7	Neutral	Actor 6	Others	11	1.00989392084863	0.80577849117175	1.20176348547718
1	F	7	Neutral	Actor 6	Others	12	0.991024071807426	0.965623327982879	1.17090248962656
1	F	7	Neutral	Actor 6	Others	13	1.02060383516932	0.847378277153558	0.954097510373444
1	F	7	Neutral	Actor 6	Others	14	1.01285189718482	0.831861958266453	0.959802904564315
1	F	7	Neutral	Actor 6	Others	15	1.05650754793962	0.944489031567683	1.14704356846473
1	F	8	Neutral	Participant	Self	1	1.12971859986273	1.19865884325231	1.64575077058565
1	F	8	Neutral	Participant	Self	2	0.991665849593097	0.89759709416038	1.11228533685601
1	F	8	Neutral	Participant	Self	3	1.20139229336209	0.844369935736239	1.55173932188463
1	F	8	Neutral	Participant	Self	4	1.03774879890185	0.910868957809444	1.16050198150594
1	F	8	Neutral	Participant	Self	5	1.05971173644475	1.08661637328863	1.28907970057244
1	F	8	Neutral	Participant	Self	6	1.02559074419061	0.883766415199776	0.833113166006165
1	F	8	Neutral	Participant	Self	7	1.01215805471125	0.933780385582565	1.35512989872303
1	F	8	Neutral	Participant	Self	8	1.03392489459751	0.992455993294216	1.11074416556583
1	F	8	Neutral	Participant	Self	9	0.963525835866262	0.89131042190556	1.22875385292823
1	F	8	Neutral	Participant	Self	10	0.970487302676733	0.809443978765018	1.05350066050198
1	F	8	Neutral	Participant	Self	11	0.959799980390234	0.908913104219056	0.977763099955966
1	F	8	Neutral	Participant	Self	12	0.971761937444848	0.831377479742945	0.925363276089828
1	F	8	Neutral	Participant	Self	13	0.974899499950976	0.870354847722828	0.971598414795244
1	F	8	Neutral	Participant	Self	14	0.979409746053535	0.84953897736798	1.04007045354469
1	F	8	Neutral	Participant	Self	15	1.00451024610256	0.801061749091925	0.999339498018494
1	F	9	Neutral	Actor 14	Others	1	1.02157992383556	0.921824104234528	1.06624679262888
1	F	9	Neutral	Actor 14	Others	2	1.00361292842496	0.779466763180118	1.15838581758806
1	F	9	Neutral	Actor 14	Others	3	1.07196562835661	0.913620460851731	1.03662234662934
1	F	9	Neutral	Actor 14	Others	4	1.07616443706669	0.908191579201351	0.974574294378353
1	F	9	Neutral	Actor 14	Others	5	0.982228298017772	0.745445771504403	1.17074877536739
1	F	9	Neutral	Actor 14	Others	6	0.980470657162387	0.844854626613584	1.16585024492652
1	F	9	Neutral	Actor 14	Others	7	1.41743970315399	1.00554952346483	1.20807091205972
1	F	9	Neutral	Actor 14	Others	8	1.19490284151938	1.18084207986488	2.28878003265687
1	F	9	Neutral	Actor 14	Others	9	1.09676789376038	0.938593316443479	0.942150688126895
1	F	9	Neutral	Actor 14	Others	10	1.00878820427693	1.42912293400893	0.832983438301843
1	F	9	Neutral	Actor 14	Others	11	0.987794160726492	1.23706116539993	1.01259622113366
1	F	9	Neutral	Actor 14	Others	12	1.13377599843765	0.848473881047171	1.5875903895498
1	F	9	Neutral	Actor 14	Others	13	1.05048335123523	0.762335625527808	1.02729181245626
1	F	9	Neutral	Actor 14	Others	14	1.01933404940924	0.872119676679937	1.12362957779333
1	F	9	Neutral	Actor 14	Others	15	1.0041011619959	0.921824104234528	1.06274784231397
1	F	10	Happy	Actor 6	Others	1	0.975833832634312	0.959104835486879	1.04492794574739
1	F	10	Happy	Actor 6	Others	2	1.01168364289994	1.01771679765552	1.06075162475276
1	F	10	Happy	Actor 6	Others	3	1.02935889754344	0.86226188890369	1.36281435433738
1	F	10	Happy	Actor 6	Others	4	1.02436588775714	1.16864260023978	1.04238485447867
1	F	10	Happy	Actor 6	Others	5	1.02526462951867	1.2499000932463	0.949420740322125
1	F	10	Happy	Actor 6	Others	6	1.00019972039145	0.987877980551485	0.859282283130828
1	F	10	Happy	Actor 6	Others	7	1.00009986019573	0.791527907286533	1.06301215032495
1	F	10	Happy	Actor 6	Others	8	1.02486518873577	0.974423871053683	0.96948290477536
1	F	10	Happy	Actor 6	Others	9	1.0080886758538	0.810310376981484	1.00028256569652
1	F	10	Happy	Actor 6	Others	10	1.01627721190334	0.88117756760357	1.18931901667138
1	F	10	Happy	Actor 6	Others	11	1.00449370880767	0.905554815505528	1.08618253743995
1	F	10	Happy	Actor 6	Others	12	0.976532854004394	0.876382043426136	1.42780446453801
1	F	10	Happy	Actor 6	Others	13	0.994507689235071	0.99267350472892	1.65216162757841
1	F	10	Happy	Actor 6	Others	14	0.980826842420611	0.903157053416811	1.10483187341057
1	F	10	Happy	Actor 6	Others	15	0.961154383862592	1.04688956973491	1.14213054535179
1	F	11	Angry	Actor 14	Others	1	0.987324084239944	0.931823899371069	1.0343428036216
1	F	11	Angry	Actor 14	Others	2	1.01806567521709	0.863899371069182	1.20106150483921
1	F	11	Angry	Actor 14	Others	3	0.996506637388961	1.01610062893082	1.0159225725882
1	F	11	Angry	Actor 14	Others	4	1.00578900089829	0.987672955974843	0.968154854823603
1	F	11	Angry	Actor 14	Others	5	1.0226569517916	0.926415094339623	1.10771152044958
1	F	11	Angry	Actor 14	Others	6	1.01916358918056	0.922138364779874	1.06899781454886
1	F	11	Angry	Actor 14	Others	7	0.999600758558738	0.887924528301887	0.925070246643771
1	F	11	Angry	Actor 14	Others	8	1.00239544864757	1.02679245283019	1.04339681548548
1	F	11	Angry	Actor 14	Others	9	1.0168679508933	0.921509433962264	0.980018732438339
1	F	11	Angry	Actor 14	Others	10	0.983930531989221	1.08616352201258	1
1	F	11	Angry	Actor 14	Others	11	1.01407326080447	1.32415094339623	1.28379644083672
1	F	11	Angry	Actor 14	Others	12	0.993013274777922	1.15220125786164	0.944739306899782
1	F	11	Angry	Actor 14	Others	13	1.01018065675217	0.927421383647799	1.18763659069622
1	F	11	Angry	Actor 14	Others	14	1.0317396945803	1.02691823899371	1.16578207930066
1	F	11	Angry	Actor 14	Others	15	1.00359317297135	1.17660377358491	1.05994380268498
1	F	12	Happy	Participant	Self	1	0.987718229801056	0.97815873015873	1.16107823800132
1	F	12	Happy	Participant	Self	2	1.0171538773853	1.04380952380952	1.10420775805391
1	F	12	Happy	Participant	Self	3	1.02740560292326	0.871619047619048	0.923405654174885
1	F	12	Happy	Participant	Self	4	1.02791311408851	0.984888888888889	1.01479289940828
1	F	12	Happy	Participant	Self	5	1.02781161185546	0.879492063492063	0.910585141354372
1	F	12	Happy	Participant	Self	6	1.01745838408445	0.980571428571429	1.04766600920447
1	F	12	Happy	Participant	Self	7	1.01441331709298	0.858920634920635	1.02695595003287
1	F	12	Happy	Participant	Self	8	1.03177019894438	0.882285714285714	1.08809993425378
1	F	12	Happy	Participant	Self	9	1.03806333739342	0.796571428571429	1.25180802103879
1	F	12	Happy	Participant	Self	10	1.04354445797808	0.801015873015873	1.65121630506246
1	F	12	Happy	Participant	Self	11	1.02588306942753	0.803428571428572	1.30900723208416
1	F	12	Happy	Participant	Self	12	1.03714981729598	0.76368253968254	2.01150558842867
1	F	12	Happy	Participant	Self	13	1.01573284612261	0.742603174603175	1.60092044707429
1	F	12	Happy	Participant	Self	14	1.02101096224117	0.811301587301587	1.59500328731098
1	F	12	Happy	Participant	Self	15	0.997360941940723	0.758603174603175	1.4957264957265
1	F	13	Sad	Actor 6	Others	1	1.02336961949466	1.16880108991826	0.745273109243697
1	F	13	Sad	Actor 6	Others	2	0.986617397383402	0.889373297002725	0.981617647058824
1	F	13	Sad	Actor 6	Others	3	0.999300908818536	1.10190735694823	0.926995798319328
1	F	13	Sad	Actor 6	Others	4	1.00439428742635	1.09441416893733	0.960084033613445
1	F	13	Sad	Actor 6	Others	5	1.03934884649955	0.892643051771117	0.80593487394958
1	F	13	Sad	Actor 6	Others	6	1.0138819534605	0.965122615803815	1.00971638655462
1	F	13	Sad	Actor 6	Others	7	0.983821032657545	0.976566757493188	0.895220588235294
1	F	13	Sad	Actor 6	Others	8	1.02536702287027	1.23882833787466	0.982405462184874
1	F	13	Sad	Actor 6	Others	9	0.999600519324878	1.11403269754768	1.09138655462185
1	F	13	Sad	Actor 6	Others	10	1.01168480974733	1.1724795640327	0.992647058823529
1	F	13	Sad	Actor 6	Others	11	0.983421551982423	0.91716621253406	1.09585084033613
1	F	13	Sad	Actor 6	Others	12	0.973334664935584	1.07452316076294	1.10084033613445
1	F	13	Sad	Actor 6	Others	13	1.0107859782283	0.996594005449591	1.1186974789916
1	F	13	Sad	Actor 6	Others	14	0.999201038649755	1.14850136239782	1.03046218487395
1	F	13	Sad	Actor 6	Others	15	1.0102866273844	1.14645776566758	1.22951680672269
1	F	14	Happy	Actor 6	Others	1	0.965638766519824	0.959083094555874	0.868173258003766
1	F	14	Happy	Actor 6	Others	2	0.98580518844836	0.940859598853868	0.887005649717514
1	F	14	Happy	Actor 6	Others	3	0.997846304454234	0.775014326647564	0.92090395480226
1	F	14	Happy	Actor 6	Others	4	0.992168379833578	0.949799426934097	0.91740651062685
1	F	14	Happy	Actor 6	Others	5	0.987077826725404	0.899255014326648	1.00242130750605
1	F	14	Happy	Actor 6	Others	6	0.990699951052374	0.922750716332378	0.860640301318268
1	F	14	Happy	Actor 6	Others	7	0.990308370044053	0.918510028653295	0.976055959106807
1	F	14	Happy	Actor 6	Others	8	0.978071463534019	0.842292263610315	0.98197471078827
1	F	14	Happy	Actor 6	Others	9	0.99990210474792	0.992779369627507	1.07156308851224
1	F	14	Happy	Actor 6	Others	10	0.973372491434166	0.834727793696275	1.07801990852838
1	F	14	Happy	Actor 6	Others	11	0.971218795888399	0.929054441260745	0.928436911487759
1	F	14	Happy	Actor 6	Others	12	0.996965247185512	0.861203438395416	1.06887274683885
1	F	14	Happy	Actor 6	Others	13	0.986490455212922	0.88378223495702	0.969868173258004
1	F	14	Happy	Actor 6	Others	14	0.970631424375918	0.88836676217765	0.912832929782082
1	F	14	Happy	Actor 6	Others	15	0.990308370044053	0.736045845272206	0.990583804143126
1	F	15	Neutral	Actor 11	Others	1	1.00060698027314	1.11398903278497	0.92594537815126
1	F	15	Neutral	Actor 11	Others	2	0.982296408700051	1.02905145257263	0.780199579831933
1	F	15	Neutral	Actor 11	Others	3	0.988770864946889	1.07117022517793	0.719275210084034
1	F	15	Neutral	Actor 11	Others	4	0.982903388973192	0.9340800373352	0.951418067226891
1	F	15	Neutral	Actor 11	Others	5	0.985735963581184	0.853225994633065	0.79438025210084
1	F	15	Neutral	Actor 11	Others	6	1.00182094081942	1.15074087037685	1.12001050420168
1	F	15	Neutral	Actor 11	Others	7	1.01213960546282	1.04013534010034	0.917016806722689
1	F	15	Neutral	Actor 11	Others	8	1.01456752655539	1.02718469256796	1.03492647058824
1	F	15	Neutral	Actor 11	Others	9	0.99838138593829	1.13545677283864	0.949579831932773
1	F	15	Neutral	Actor 11	Others	10	0.962670713201821	1.25002916812507	0.989758403361345
1	F	15	Neutral	Actor 11	Others	11	1.01507334344967	1.2958814607397	0.995010504201681
1	F	15	Neutral	Actor 11	Others	12	0.979362670713202	0.904328549760821	0.854254201680672
1	F	15	Neutral	Actor 11	Others	13	1.03834092058675	1.51242562128106	1.05409663865546
1	F	15	Neutral	Actor 11	Others	14	1.07435508345979	1.51487574378719	1.32116596638655
1	F	15	Neutral	Actor 11	Others	15	1.06079919069297	1.33531676583829	1.14653361344538
1	F	16	Sad	Actor 6	Others	1	1.02341413099536	1.12102763910873	1.2004662004662
1	F	16	Sad	Actor 6	Others	2	1.0988138215575	0.871179836844028	1.06585081585082
1	F	16	Sad	Actor 6	Others	3	1.00711707065498	1.0781687568489	1.13986013986014
1	F	16	Sad	Actor 6	Others	4	1.03352243424446	1.10069402167296	1.06526806526807
1	F	16	Sad	Actor 6	Others	5	1.012068076328	1.00438329477657	0.993589743589744
1	F	16	Sad	Actor 6	Others	6	1.02949974213512	1.03177888713016	1.14102564102564
1	F	16	Sad	Actor 6	Others	7	1.03238782877772	1.01302812614148	0.997086247086247
1	F	16	Sad	Actor 6	Others	8	0.996493037648272	0.929989041763059	0.864801864801865
1	F	16	Sad	Actor 6	Others	9	1.00742650850954	1.03384877633021	0.995920745920746
1	F	16	Sad	Actor 6	Others	10	1.01629706034038	0.966394740046268	0.956293706293706
1	F	16	Sad	Actor 6	Others	11	0.996493037648272	0.80421283331304	1.06235431235431
1	F	16	Sad	Actor 6	Others	12	0.989272821041774	0.976500669670035	1.10285547785548
1	F	16	Sad	Actor 6	Others	13	1.00505415162455	1.01290636795324	0.8502331002331
1	F	16	Sad	Actor 6	Others	14	1.00752965446106	1.16193839035675	1.03292540792541
1	F	16	Sad	Actor 6	Others	15	0.995461578133058	1.10824302934372	0.912296037296037
1	F	17	Neutral	Actor 14	Others	1	1.03378450389001	0.781708733762805	1.03342051729149
1	F	17	Neutral	Actor 14	Others	2	1.01151017798146	0.863765973175626	1.05056669572799
1	F	17	Neutral	Actor 14	Others	3	1.02302035596291	0.82986587812863	0.886951467596629
1	F	17	Neutral	Actor 14	Others	4	1.00831290631994	0.905692258950259	1.08602150537634
1	F	17	Neutral	Actor 14	Others	5	1.01747841841628	0.805998521491182	0.868642836384772
1	F	17	Neutral	Actor 14	Others	6	0.996696152616434	0.938536276269934	0.992444056960186
1	F	17	Neutral	Actor 14	Others	7	1.01204305659171	0.860280916675467	1.06800348735833
1	F	17	Neutral	Actor 14	Others	8	1.01939678141319	0.87517161263069	0.967741935483871
1	F	17	Neutral	Actor 14	Others	9	1.00841948204199	0.875594043721618	0.993897122929381
1	F	17	Neutral	Actor 14	Others	10	1.03346477672386	0.856584644629845	1.04475443185121
1	F	17	Neutral	Actor 14	Others	11	1.02984120217414	1.00042243109093	1.02702702702703
1	F	17	Neutral	Actor 14	Others	12	0.996589576894383	0.992607455908755	0.814879395524557
1	F	17	Neutral	Actor 14	Others	13	1.04007247149099	1.00348505650016	1.02499273467015
1	F	17	Neutral	Actor 14	Others	14	1.00628796760098	0.782764811490126	1.11653589072944
1	F	17	Neutral	Actor 14	Others	15	1.03975274432484	0.780124617171824	1.12961348445219
1	F	18	Happy	Actor 11	Others	1	1.00812407680945	0.885449939420641	1.516898008449
1	F	18	Happy	Actor 11	Others	2	0.999577970035873	0.998237691375702	1.25316837658419
1	F	18	Happy	Actor 11	Others	3	0.967081662798059	0.866505121709439	1.65872057936029
1	F	18	Happy	Actor 11	Others	4	0.999155940071745	0.964092961779932	0.78062764031382
1	F	18	Happy	Actor 11	Others	5	0.96771470774425	1.01321731468223	0.825588412794206
1	F	18	Happy	Actor 11	Others	6	1.00242667229373	0.843705253882586	0.848219674109837
1	F	18	Happy	Actor 11	Others	7	1.00896813673771	0.898887542680912	0.75920337960169
1	F	18	Happy	Actor 11	Others	8	1.0119223464866	0.981055182288798	0.863910681955341
1	F	18	Happy	Actor 11	Others	9	1.02933108250686	0.794580900980284	0.944477972238986
1	F	18	Happy	Actor 11	Others	10	1.01033973412112	0.943165546866395	0.889257694628847
1	F	18	Happy	Actor 11	Others	11	1.01371597383414	0.863310937327899	0.989438744719372
1	F	18	Happy	Actor 11	Others	12	1.02300063304495	0.80284172265668	0.910681955340978
1	F	18	Happy	Actor 11	Others	13	1.01202785397763	0.975768256415905	0.973747736873868
1	F	18	Happy	Actor 11	Others	14	0.976893859464022	0.796453353893601	0.962281231140616
1	F	18	Happy	Actor 11	Others	15	0.993458535556025	0.98171604802291	0.850030175015088
1	F	19	Angry	Actor 11	Others	1	1.0341473728724	1.1328513865845	1.10621680724774
1	F	19	Angry	Actor 11	Others	2	0.994185431863833	1.09646835743067	0.892845985629491
1	F	19	Angry	Actor 11	Others	3	1.03499312823766	0.995496563166627	0.821305841924399
1	F	19	Angry	Actor 11	Others	4	0.992493921133312	0.963024413368097	0.908153701968135
1	F	19	Angry	Actor 11	Others	5	0.99259964055397	0.981512206684048	0.938456732271165
1	F	19	Angry	Actor 11	Others	6	1.02822708531557	1.001540649443	1.13433302093096
1	F	19	Angry	Actor 11	Others	7	1.03150438735596	1.00568855178952	0.981880662293034
1	F	19	Angry	Actor 11	Others	8	0.989850935616873	1.04823417871534	0.965010934083099
1	F	19	Angry	Actor 11	Others	9	1.01448356063009	1.09184640910168	1.09996875976257
1	F	19	Angry	Actor 11	Others	10	0.995454064911724	1.05155250059256	0.978131833801937
1	F	19	Angry	Actor 11	Others	11	1.00148007188921	0.966342735245319	1.02874101843174
1	F	19	Angry	Actor 11	Others	12	0.998414208690136	0.874022280161176	0.995938769134645
1	F	19	Angry	Actor 11	Others	13	1.00761179828735	0.981512206684048	0.815370196813496
1	F	19	Angry	Actor 11	Others	14	1.01384924410614	1.07324010429012	0.823492658544205
1	F	19	Angry	Actor 11	Others	15	0.991436726926736	0.996089120644703	0.91377694470478
1	F	20	Angry	Actor 6	Others	1	1.00225563909774	1.12123368920522	0.871055226824458
1	F	20	Angry	Actor 6	Others	2	0.971858216970999	1.22194543297746	0.871301775147929
1	F	20	Angry	Actor 6	Others	3	0.95359828141783	1.0491103202847	0.768244575936884
1	F	20	Angry	Actor 6	Others	4	0.980021482277121	1.0429418742586	0.792406311637081
1	F	20	Angry	Actor 6	Others	5	0.975187969924812	0.972479240806643	0.933431952662722
1	F	20	Angry	Actor 6	Others	6	0.968421052631579	1.21281138790036	0.821252465483235
1	F	20	Angry	Actor 6	Others	7	0.997636949516649	1.15539739027284	0.886341222879685
1	F	20	Angry	Actor 6	Others	8	0.975295381310419	1.00901542111507	0.860207100591716
1	F	20	Angry	Actor 6	Others	9	0.975510204081633	1.13831553973903	0.723372781065089
1	F	20	Angry	Actor 6	Others	10	1.00977443609023	1.114709371293	0.705128205128205
1	F	20	Angry	Actor 6	Others	11	0.971535982814178	0.981731909845789	0.786489151873767
1	F	20	Angry	Actor 6	Others	12	0.999140708915145	0.96785290628707	0.960059171597633
1	F	20	Angry	Actor 6	Others	13	0.991299677765843	1.04673784104389	0.863412228796844
1	F	20	Angry	Actor 6	Others	14	0.983029001074114	1.11257413997628	0.778599605522683
1	F	20	Angry	Actor 6	Others	15	0.973576799140709	1.03190984578885	0.806459566074951
1	F	21	Disgusted	Actor 14	Others	1	1.00320889934752	1.1125427823636	0.950913553313335
1	F	21	Disgusted	Actor 14	Others	2	1.01839768959247	1.02385745923092	1.04526861194437
1	F	21	Disgusted	Actor 14	Others	3	1.0175419830998	0.931044896315684	0.948186528497409
1	F	21	Disgusted	Actor 14	Others	4	1.00663172531822	0.954701026776726	0.965912189800927
1	F	21	Disgusted	Actor 14	Others	5	1.0222483688095	1.0032212603181	0.740659940005454
1	F	21	Disgusted	Actor 14	Others	6	1.0377580489892	0.738574592309241	1.13253340605399
1	F	21	Disgusted	Actor 14	Others	7	1.03561878275751	0.900342258908798	1.54158712844287
1	F	21	Disgusted	Actor 14	Others	8	1.0047063857097	0.78810146970002	0.991818925552223
1	F	21	Disgusted	Actor 14	Others	9	1.01230078083217	0.865311052949466	1.09871829833651
1	F	21	Disgusted	Actor 14	Others	10	0.999572146753664	0.922085766055969	1.43796018543769
1	F	21	Disgusted	Actor 14	Others	11	1.01732805647663	0.949969800684518	1.17807472047996
1	F	21	Disgusted	Actor 14	Others	12	1.01518879024495	0.916951882423999	1.19416416689392
1	F	21	Disgusted	Actor 14	Others	13	1.00171141298535	0.913025971411315	1.23997818380147
1	F	21	Disgusted	Actor 14	Others	14	1.0087709915499	1.01228105496275	1.01063539678211
1	F	21	Disgusted	Actor 14	Others	15	1.04257139801048	0.78306825045299	1.10908099263703
1	F	22	Sad	Actor 14	Others	1	1.05255206647243	1.06450877592888	1.36415794802565
1	F	22	Sad	Actor 14	Others	2	1.09183122909248	1.01652609984044	1.46776915288559
1	F	22	Sad	Actor 14	Others	3	1.00129491744901	1.01550034191931	1.19001012487344
1	F	22	Sad	Actor 14	Others	4	1.00679831660732	0.931844084795988	0.950725615929801
1	F	22	Sad	Actor 14	Others	5	1.00841696341858	1.07886938682471	1.09011137360783
1	F	22	Sad	Actor 14	Others	6	1.00517966979605	1.16970594939594	1.16807289908876
1	F	22	Sad	Actor 14	Others	7	1.02266105535772	1.14941873717803	1.22679716503544
1	F	22	Sad	Actor 14	Others	8	1.00981979065501	1.12206519261454	0.987512656091799
1	F	22	Sad	Actor 14	Others	9	1.00733786554441	1.01276498746296	1.07154910563618
1	F	22	Sad	Actor 14	Others	10	1.00151073702385	0.965352176886255	1.04454944313196
1	F	22	Sad	Actor 14	Others	11	0.994172871479443	1.06393891041714	1.08268646641917
1	F	22	Sad	Actor 14	Others	12	0.991906765943671	1.11921586505585	1.14107323658454
1	F	22	Sad	Actor 14	Others	13	1.00334520340995	1.08092090266697	1.14546068174148
1	F	22	Sad	Actor 14	Others	14	1.02546670983058	1.25165260998404	1.13803577455282
1	F	22	Sad	Actor 14	Others	15	1.02762490557894	1.09710508320036	1.11879851501856
1	F	23	Sad	Participant	Self	1	0.963250132766861	1.03749577750253	0.98268897864974
1	F	23	Sad	Participant	Self	2	1.03961763143919	0.983673009796194	0.962781304096942
1	F	23	Sad	Participant	Self	3	1.02952734997345	0.988064407161356	0.775245239469129
1	F	23	Sad	Participant	Self	4	1.03197026022305	0.961603423037946	0.868724754760531
1	F	23	Sad	Participant	Self	5	1.02931492299522	1.00754419547348	0.826312752452395
1	F	23	Sad	Participant	Self	6	1.00616038236856	0.91791464925121	0.957876514714368
1	F	23	Sad	Participant	Self	7	1.02081784386617	0.870397477761513	0.841604154645124
1	F	23	Sad	Participant	Self	8	1.01678173127987	0.942236234658259	0.893825735718407
1	F	23	Sad	Participant	Self	9	0.988104089219331	1.00495439702736	0.965089440276976
1	F	23	Sad	Participant	Self	10	1.0250663834307	0.956311226213264	0.933641084824005
1	F	23	Sad	Participant	Self	11	0.989166224110462	0.958563224862065	0.897287939988459
1	F	23	Sad	Participant	Self	12	1.01083377588954	1.05551176669294	0.978361223312176
1	F	23	Sad	Participant	Self	13	1.00084970791291	1.00484179709492	0.9399884593191
1	F	23	Sad	Participant	Self	14	0.990653212958046	0.956311226213264	0.884304673975765
1	F	23	Sad	Participant	Self	15	1.00467339352098	1.0537101677739	0.858338141950375
1	F	24	Sad	Actor 6	Others	1	1.00604710375557	1.06957047791894	1.1508875739645
1	F	24	Sad	Actor 6	Others	2	1.02800763844685	0.996007259528131	0.99371301775148
1	F	24	Sad	Actor 6	Others	3	1.02694674305114	1.05674531155475	0.961538461538462
1	F	24	Sad	Actor 6	Others	4	1.002227880331	1.02746521476104	1.10576923076923
1	F	24	Sad	Actor 6	Others	5	1.00700190961171	0.981004234724743	1.10133136094675
1	F	24	Sad	Actor 6	Others	6	1.03087205601528	1.07646702964307	1.09134615384615
1	F	24	Sad	Actor 6	Others	7	1.02514322087842	1.16817906836056	1.14977810650888
1	F	24	Sad	Actor 6	Others	8	1.01379164014428	1.05335753176044	0.895340236686391
1	F	24	Sad	Actor 6	Others	9	1.02015701251857	1.00471869328494	0.858357988165681
1	F	24	Sad	Actor 6	Others	10	1.05622745597284	0.985359951603146	0.959319526627219
1	F	24	Sad	Actor 6	Others	11	1.01591343093571	1.19225650332728	0.890902366863905
1	F	24	Sad	Actor 6	Others	12	1.02079354975599	0.900786448880823	0.930103550295858
1	F	24	Sad	Actor 6	Others	13	1.03511563759813	0.828675136116153	1.90310650887574
1	F	24	Sad	Actor 6	Others	14	1.07086781243369	0.827223230490018	1.07877218934911
1	F	24	Sad	Actor 6	Others	15	1.01198811797157	0.910828796128252	1.85465976331361
1	F	25	Disgusted	Participant	Self	1	1.01394802525327	1.20906021384356	0.862401795735129
1	F	25	Disgusted	Participant	Self	2	0.69446483629423	0.989167135621835	0.995959595959596
1	F	25	Disgusted	Participant	Self	3	0.735795037439436	0.969752391671356	0.701683501683502
1	F	25	Disgusted	Participant	Self	4	0.696593745411834	1.15081598199212	0.783838383838384
1	F	25	Disgusted	Participant	Self	5	0.683306416091617	1.25098480585256	0.756677890011223
1	F	25	Disgusted	Participant	Self	6	0.671193657319043	1.03868880135059	0.600897867564534
1	F	25	Disgusted	Participant	Self	7	0.702026134194685	1.1595385481148	0.555780022446689
1	F	25	Disgusted	Participant	Self	8	0.700557921010131	1.04023635340461	0.443097643097643
1	F	25	Disgusted	Participant	Self	9	0.675084422258112	1.07371975239167	0.526374859708193
1	F	25	Disgusted	Participant	Self	10	0.690500660695933	1.148846370287	0.613019079685746
1	F	25	Disgusted	Participant	Self	11	0.689546322125973	1.01336522228475	0.554657687991021
1	F	25	Disgusted	Participant	Self	12	0.768756423432683	0.936831738885763	0.602244668911336
1	F	25	Disgusted	Participant	Self	13	0.676699456761122	1.16010129431626	0.478787878787879
1	F	25	Disgusted	Participant	Self	14	0.685361914549993	0.988182329769274	0.592368125701459
1	F	25	Disgusted	Participant	Self	15	0.66098957568639	0.867332583005065	0.566329966329966
1	F	26	Sad	Actor 11	Others	1	0.996394485683987	0.909693327169055	0.855347668249093
1	F	26	Sad	Actor 11	Others	2	1.00922587486744	1.15657266142703	0.754817090198269
1	F	26	Sad	Actor 11	Others	3	1.04093319194062	1.06056403143782	1.06925439821279
1	F	26	Sad	Actor 11	Others	4	1.0457051961824	1.04546155031592	0.913152750628316
1	F	26	Sad	Actor 11	Others	5	1.02661717921527	0.986438588380336	0.927953085730243
1	F	26	Sad	Actor 11	Others	6	0.977836691410392	1.02650639543843	1.09606255235968
1	F	26	Sad	Actor 11	Others	7	1.01314952279958	1.17922638310988	0.953923485060039
1	F	26	Sad	Actor 11	Others	8	0.995546129374337	1.17691477885653	1.1027645908964
1	F	26	Sad	Actor 11	Others	9	1.032131495228	0.959623979041455	0.88718235129852
1	F	26	Sad	Actor 11	Others	10	1.01049840933192	1.22345507782401	0.999720748394303
1	F	26	Sad	Actor 11	Others	11	1.01516436903499	1.03791030975497	0.815693940240156
1	F	26	Sad	Actor 11	Others	12	1.01474019088017	1.01494837417168	0.904216699246021
1	F	26	Sad	Actor 11	Others	13	1.02481442205726	1.08337186007089	0.978776877967048
1	F	26	Sad	Actor 11	Others	14	1.01834570519618	1.29496070272769	1.00502652890254
1	F	26	Sad	Actor 11	Others	15	1.02778366914104	1.20588688549854	1.08600949455459
1	F	27	Neutral	Participant	Self	1	0.981964778272862	0.875209056992152	1.01425516749822
1	F	27	Neutral	Participant	Self	2	0.994165075323573	1.05879325871607	1.22344975053457
1	F	27	Neutral	Participant	Self	3	1.0523021430087	0.923195677344655	1.22059871703493
1	F	27	Neutral	Participant	Self	4	1.01018459579885	1.05724945323556	0.928011404133999
1	F	27	Neutral	Participant	Self	5	1.00859325270528	0.952527981474334	1.02565930149679
1	F	27	Neutral	Participant	Self	6	1.03002333969871	0.940434838543677	1.10655737704918
1	F	27	Neutral	Participant	Self	7	1.06683640992998	0.954071786954844	1.15003563791875
1	F	27	Neutral	Participant	Self	8	0.98100997241672	1.03679403061881	1.15217391304348
1	F	27	Neutral	Participant	Self	9	1.03426692128156	1.08413739868777	1.32466143977192
1	F	27	Neutral	Participant	Self	10	1.02726501166985	1.08362279686093	1.05951532430506
1	F	27	Neutral	Participant	Self	11	1.09399533206026	1.12028817702303	1.27405559515324
1	F	27	Neutral	Participant	Self	12	1.02684065351156	1.03087610961019	1.25374198146828
1	F	27	Neutral	Participant	Self	13	1.006683640993	1.17818088254213	1.42266571632217
1	F	27	Neutral	Participant	Self	14	1.04392106938256	0.958317252026245	1.12508909479686
1	F	27	Neutral	Participant	Self	15	1.00615319329514	1.03499292422488	1.25053456878118
1	F	28	Fearful	Participant	Self	1	0.867253323347688	0.840454641128184	0.849361967009026
1	F	28	Fearful	Participant	Self	2	0.879142482681146	0.899284361187119	0.778711484593837
1	F	28	Fearful	Participant	Self	3	0.907601572739187	0.785624079141233	0.934329287270464
1	F	28	Fearful	Participant	Self	4	0.884197715783561	0.920122079562198	0.735138499844382
1	F	28	Fearful	Participant	Self	5	0.888597640891219	0.777099557987792	1.56084656084656
1	F	28	Fearful	Participant	Self	6	0.901235723647257	0.945800884024416	1.34765017117958
1	F	28	Fearful	Participant	Self	7	0.897210260250889	0.903704483266681	1.47930283224401
1	F	28	Fearful	Participant	Self	8	0.9080696498783	0.855083140391497	1.45098039215686
1	F	28	Fearful	Participant	Self	9	0.897397491106534	0.944432750999789	1.54715219421102
1	F	28	Fearful	Participant	Self	10	0.938401048492792	0.983056198695012	1.4593837535014
1	F	28	Fearful	Participant	Self	11	0.887567871185171	0.840980846137655	1.5745409274821
1	F	28	Fearful	Participant	Self	12	0.929320351994009	0.893285624079141	1.73202614379085
1	F	28	Fearful	Participant	Self	13	0.902639955064595	0.873184592717323	1.13943355119826
1	F	28	Fearful	Participant	Self	14	0.884104100355739	0.906651231319722	1.08185496420791
1	F	28	Fearful	Participant	Self	15	0.880078636959371	0.909492738370869	0.893246187363834
1	F	29	Fearful	Actor 11	Others	1	0.984856396866841	1.17259621743156	0.92732354996506
1	F	29	Fearful	Actor 11	Others	2	1.00041775456919	1.02301282899087	0.779874213836478
1	F	29	Fearful	Actor 11	Others	3	1.02026109660574	1.3354053696601	0.860237596086653
1	F	29	Fearful	Actor 11	Others	4	1.19268929503916	0.883481021028964	0.959818308874913
1	F	29	Fearful	Actor 11	Others	5	1.86140992167102	0.949874355244015	1.12788259958071
1	F	29	Fearful	Actor 11	Others	6	1.02067885117493	1.13913503504827	1.01013277428372
1	F	29	Fearful	Actor 11	Others	7	0.981618798955614	1.14601243221796	0.972396925227114
1	F	29	Fearful	Actor 11	Others	8	1.00281984334204	1.05369660097871	0.877707896575821
1	F	29	Fearful	Actor 11	Others	9	1.01441253263708	1.13384472953313	0.905660377358491
1	F	29	Fearful	Actor 11	Others	10	1.03321148825065	1.27271524930565	1.0020964360587
1	F	29	Fearful	Actor 11	Others	11	0.973368146214099	1.12643830181193	0.950034940600978
1	F	29	Fearful	Actor 11	Others	12	1.00292428198433	1.13754794339373	0.842068483577918
1	F	29	Fearful	Actor 11	Others	13	1.00783289817232	1.36529559582066	0.93675751222921
1	F	29	Fearful	Actor 11	Others	14	1.00041775456919	1.09972225896046	0.964011180992313
1	F	29	Fearful	Actor 11	Others	15	0.994464751958225	1.05290305515144	1.0230607966457
1	F	30	Angry	Actor 6	Others	1	1.01493802309567	1.0534692862472	0.738837920489297
1	F	30	Angry	Actor 6	Others	2	0.97372603029982	1.00087043024123	0.934250764525994
1	F	30	Angry	Actor 6	Others	3	1.00180103824558	1.03444416811738	0.927217125382263
1	F	30	Angry	Actor 6	Others	4	1.00540311473673	1.32578960457598	0.848012232415902
1	F	30	Angry	Actor 6	Others	5	1.03686831232122	1.10780900273564	0.836085626911315
1	F	30	Angry	Actor 6	Others	6	1.02659179997881	1.17831385227555	0.794189602446483
1	F	30	Angry	Actor 6	Others	7	1.00233075537663	0.911962198458095	0.876146788990826
1	F	30	Angry	Actor 6	Others	8	1.01334887170251	1.1186272071624	0.96085626911315
1	F	30	Angry	Actor 6	Others	9	1.01313698485009	1.10619248943049	1.09724770642202
1	F	30	Angry	Actor 6	Others	10	1.01748066532472	1.05521014672967	0.934862385321101
1	F	30	Angry	Actor 6	Others	11	1.03326623583007	1.0593136035812	0.906422018348624
1	F	30	Angry	Actor 6	Others	12	1.00497934103189	1.07311614026362	0.855963302752294
1	F	30	Angry	Actor 6	Others	13	1.00360207649115	0.932728177070381	0.939449541284404
1	F	30	Angry	Actor 6	Others	14	0.982943108380125	1.03767719472768	1.0085626911315
1	F	30	Angry	Actor 6	Others	15	0.99459688526327	1.25267346431236	0.869113149847095
1	F	31	Happy	Actor 6	Others	1	1.01136605056299	0.955971381397909	1.18492618492619
1	F	31	Happy	Actor 6	Others	2	1.04195878478861	0.761695101816181	1.52020202020202
1	F	31	Happy	Actor 6	Others	3	1.11536010197578	0.996477710511833	1.46775446775447
1	F	31	Happy	Actor 6	Others	4	1.05789250053112	0.980077050082554	1.16705516705517
1	F	31	Happy	Actor 6	Others	5	0.986190779689824	1.0862960924601	1.05361305361305
1	F	31	Happy	Actor 6	Others	6	1.01327809645209	0.941662080352229	1.01282051282051
1	F	31	Happy	Actor 6	Others	7	0.992564265986828	0.957512383048982	0.971250971250971
1	F	31	Happy	Actor 6	Others	8	1.02783089016359	0.806384149697303	0.96969696969697
1	F	31	Happy	Actor 6	Others	9	1.01997025706395	0.96378646119978	1.12004662004662
1	F	31	Happy	Actor 6	Others	10	1.03462927554706	1.09301045679692	1.15112665112665
1	F	31	Happy	Actor 6	Others	11	1.01603994051413	0.937809576224546	1.17832167832168
1	F	31	Happy	Actor 6	Others	12	1.07998725302741	0.96147495872317	1.26923076923077
1	F	31	Happy	Actor 6	Others	13	1.44476311875929	0.876279581728123	1.94910644910645
1	F	31	Happy	Actor 6	Others	14	1.43286594433822	0.855255916345625	1.47746697746698
1	F	31	Happy	Actor 6	Others	15	1.1839813044402	0.950137589433132	1.47513597513598
1	F	32	Disgusted	Actor 11	Others	1	NA	NA	NA
1	F	32	Disgusted	Actor 11	Others	2	NA	NA	NA
1	F	32	Disgusted	Actor 11	Others	3	NA	NA	NA
1	F	32	Disgusted	Actor 11	Others	4	NA	NA	NA
1	F	32	Disgusted	Actor 11	Others	5	NA	NA	NA
1	F	32	Disgusted	Actor 11	Others	6	NA	NA	NA
1	F	32	Disgusted	Actor 11	Others	7	NA	NA	NA
1	F	32	Disgusted	Actor 11	Others	8	NA	NA	NA
1	F	32	Disgusted	Actor 11	Others	9	NA	NA	NA
1	F	32	Disgusted	Actor 11	Others	10	NA	NA	NA
1	F	32	Disgusted	Actor 11	Others	11	NA	NA	NA
1	F	32	Disgusted	Actor 11	Others	12	NA	NA	NA
1	F	32	Disgusted	Actor 11	Others	13	NA	NA	NA
1	F	32	Disgusted	Actor 11	Others	14	NA	NA	NA
1	F	32	Disgusted	Actor 11	Others	15	NA	NA	NA
1	F	33	Neutral	Actor 11	Others	1	1.01471522337497	0.994904458598726	1.04988662131519
1	F	33	Neutral	Actor 11	Others	2	0.996612322676265	1.21259731068648	1.05328798185941
1	F	33	Neutral	Actor 11	Others	3	0.999470675418167	1.14975230007077	0.975056689342404
1	F	33	Neutral	Actor 11	Others	4	1.00359940715647	1.01160651096957	0.963340891912321
1	F	33	Neutral	Actor 11	Others	5	0.984120262544993	0.963198867657466	1.01171579743008
1	F	33	Neutral	Actor 11	Others	6	0.990366292610629	0.95725406935598	1.09939531368103
1	F	33	Neutral	Actor 11	Others	7	1.00910438280754	1.23581033262562	1.31216931216931
1	F	33	Neutral	Actor 11	Others	8	1.02233749735338	1.2135881104034	1.11678004535147
1	F	33	Neutral	Actor 11	Others	9	1.00169383866187	1.13588110403397	1.29969765684051
1	F	33	Neutral	Actor 11	Others	10	1.01503281812407	1.18372257607926	1.20483749055178
1	F	33	Neutral	Actor 11	Others	11	1.01100995130214	1.06525123849965	1.19387755102041
1	F	33	Neutral	Actor 11	Others	12	1.01185687063307	1.29794762915782	1.04572940287226
1	F	33	Neutral	Actor 11	Others	13	1.0015879737455	1.16786978060863	1.218820861678
1	F	33	Neutral	Actor 11	Others	14	1.0009527842473	1.17791932059448	1.17498110355253
1	F	33	Neutral	Actor 11	Others	15	1.00211729832733	0.973531493276716	1.0151171579743
1	F	34	Fearful	Participant	Self	1	0.962556692332033	0.917095115681234	0.993661446681581
1	F	34	Fearful	Participant	Self	2	0.979643497521359	0.955012853470437	0.966815809097688
1	F	34	Fearful	Participant	Self	3	0.975740955595401	1.04768637532134	1.09619686800895
1	F	34	Fearful	Participant	Self	4	0.994937242906867	0.96439588688946	1.12677106636838
1	F	34	Fearful	Participant	Self	5	0.993882501845797	0.95025706940874	1.17524235645041
1	F	34	Fearful	Participant	Self	6	1.00200400801603	1.09460154241645	1.26994780014914
1	F	34	Fearful	Participant	Self	7	1.00833245438245	0.994344473007712	1.04884414615958
1	F	34	Fearful	Participant	Self	8	1.00875435080688	1.17172236503856	1.2296793437733
1	F	34	Fearful	Participant	Self	9	1.00179305980382	1.02737789203085	1.20246085011186
1	F	34	Fearful	Participant	Self	10	0.985022676932813	1.21375321336761	1.25391498881432
1	F	34	Fearful	Participant	Self	11	1.02362619976796	1.06362467866324	1.30648769574944
1	F	34	Fearful	Participant	Self	12	0.983440565341209	1.03958868894602	1.34079045488441
1	F	34	Fearful	Participant	Self	13	0.991667545617551	1.18097686375321	1.14876957494407
1	F	34	Fearful	Participant	Self	14	1.00052737053053	1.09974293059126	1.18978374347502
1	F	34	Fearful	Participant	Self	15	0.982596772492353	0.917480719794345	1.10439970171514
1	F	35	Disgusted	Actor 14	Others	1	0.978102189781022	0.92810634834509	0.983588621444201
1	F	35	Disgusted	Actor 14	Others	2	0.965251362187725	1.0368963646229	1.12946754194019
1	F	35	Disgusted	Actor 14	Others	3	0.939344093759638	0.973412913727618	1.11123267687819
1	F	35	Disgusted	Actor 14	Others	4	0.971008532949522	0.941671188279978	1.1962071480671
1	F	35	Disgusted	Actor 14	Others	5	0.961344710599363	0.843326098752035	1.03756382202772
1	F	35	Disgusted	Actor 14	Others	6	0.956718412665776	1.05914270211612	1.17906637490883
1	F	35	Disgusted	Actor 14	Others	7	0.955998766320551	1.16332067281606	0.954412837345004
1	F	35	Disgusted	Actor 14	Others	8	0.966690654878174	1.03526858383071	0.958789204959883
1	F	35	Disgusted	Actor 14	Others	9	0.972859052122957	1.18963646228975	1.06819839533187
1	F	35	Disgusted	Actor 14	Others	10	0.956718412665776	0.940992946283234	1.01568198395332
1	F	35	Disgusted	Actor 14	Others	11	0.956101572941297	1.23331524688009	1.04157549234136
1	F	35	Disgusted	Actor 14	Others	12	0.957335252390254	1.19614758545849	1.13056163384391
1	F	35	Disgusted	Actor 14	Others	13	0.950447208800247	1.14636462289745	1.06236323851204
1	F	35	Disgusted	Actor 14	Others	14	0.958363318597718	1.05371676614216	1.22647702407002
1	F	35	Disgusted	Actor 14	Others	15	0.95291456769816	1.0066467715681	1.0164113785558
1	F	36	Angry	Participant	Self	1	1.00150586210606	0.895236949723358	1.30365769496204
1	F	36	Angry	Participant	Self	2	0.985586748413467	0.865407745970652	0.971014492753623
1	F	36	Angry	Participant	Self	3	1.01548886737657	1.04125571325475	1.05969634230504
1	F	36	Angry	Participant	Self	4	0.964074432612671	1.07962472937214	0.961352657004831
1	F	36	Angry	Participant	Self	5	1.00354953210713	1.14096704354102	1.05003450655625
1	F	36	Angry	Participant	Self	6	1.01366032053351	0.910752946836661	1.14768806073154
1	F	36	Angry	Participant	Self	7	0.993653866838765	1.0179215780611	1.18702553485162
1	F	36	Angry	Participant	Self	8	0.988706034204582	0.948280009622324	1.04485852311939
1	F	36	Angry	Participant	Self	9	1.01796278369366	1.10716863122444	1.69565217391304
1	F	36	Angry	Participant	Self	10	1.00376465526514	1.15528025018042	1.19703243616287
1	F	36	Angry	Participant	Self	11	1.00763687210928	1.05773394274717	0.8567977915804
1	F	36	Angry	Participant	Self	12	1.01688716790362	1.12400769785903	0.9824016563147
1	F	36	Angry	Participant	Self	13	1.02506184790793	1.25643492903536	1.08143547273982
1	F	36	Angry	Participant	Self	14	1.01936108422072	1.04630743324513	1.09937888198758
1	F	36	Angry	Participant	Self	15	1.17360438851242	1.145898484484	1.37853692201518
1	F	37	Angry	Actor 11	Others	1	1.00697453238931	0.984511370620775	1.02875497093913
1	F	37	Angry	Actor 11	Others	2	0.994082214942407	1.14775660725261	0.901498929336188
1	F	37	Angry	Actor 11	Others	3	1.42502377681496	1.01831591886908	1.11257265218721
1	F	37	Angry	Actor 11	Others	4	0.992391419211667	0.898340503995083	0.917100030590395
1	F	37	Angry	Actor 11	Others	5	0.990277924548241	0.902519975414874	0.932701131844601
1	F	37	Angry	Actor 11	Others	6	0.995773010673148	1.00307314074985	1.18904863872744
1	F	37	Angry	Actor 11	Others	7	0.976645883969143	1.0920712968654	1.01070663811563
1	F	37	Angry	Actor 11	Others	8	1.00285321779563	1.17738168408113	0.929642092382992
1	F	37	Angry	Actor 11	Others	9	0.998626228468773	1.14296250768285	1.01070663811563
1	F	37	Angry	Actor 11	Others	10	1.00158512099757	1.16545789797173	1.10033649434078
1	F	37	Angry	Actor 11	Others	11	0.981401246961852	1.0920712968654	0.921076781890486
1	F	37	Angry	Actor 11	Others	12	1.00443833879319	0.979471419791026	0.901804833282349
1	F	37	Angry	Actor 11	Others	13	1.01416041424495	1.23921327596804	1.12022025084124
1	F	37	Angry	Actor 11	Others	14	0.99344816654338	1.11075599262446	1.21535637809728
1	F	37	Angry	Actor 11	Others	15	0.983409066892106	1.05642286416718	1.00397675130009
1	F	38	Fearful	Actor 6	Others	1	0.993989243910155	1.05048220026194	0.970417326994189
1	F	38	Fearful	Actor 6	Others	2	1.00917431192661	0.893320633408739	0.896460644479662
1	F	38	Fearful	Actor 6	Others	3	1.00073816302858	0.98035480414335	0.760169043845748
1	F	38	Fearful	Actor 6	Others	4	1.1734683117157	0.896654363614716	0.891970417326994
1	F	38	Fearful	Actor 6	Others	5	0.979331435199831	0.948089058221217	0.844426835710513
1	F	38	Fearful	Actor 6	Others	6	1.00326900769799	1.05607810453625	0.966983623877443
1	F	38	Fearful	Actor 6	Others	7	1.00759253400823	1.14942255030361	0.991283676703645
1	F	38	Fearful	Actor 6	Others	8	0.996414636718338	0.987855697106798	1.03724247226624
1	F	38	Fearful	Actor 6	Others	9	0.97142254560793	0.954756518633171	0.933967247754887
1	F	38	Fearful	Actor 6	Others	10	0.974269745861015	0.96642457435409	1.00554675118859
1	F	38	Fearful	Actor 6	Others	11	1.00105451861225	0.99607096082867	0.961965134706815
1	F	38	Fearful	Actor 6	Others	12	0.983549509648845	1.0696511489463	1.05837295298468
1	F	38	Fearful	Actor 6	Others	13	0.996309184857113	0.982616978211692	0.882197569994717
1	F	38	Fearful	Actor 6	Others	14	1.00316355583676	1.05167281819264	0.892498679344955
1	F	38	Fearful	Actor 6	Others	15	1.01908678688179	1.07072270508394	1.13946117274168
1	F	39	Happy	Participant	Self	1	1.02362552439832	0.924814814814815	1.02726017943409
1	F	39	Happy	Participant	Self	2	1.01026716714507	0.896296296296296	1.1608005521049
1	F	39	Happy	Participant	Self	3	1.02020313534997	1.01222222222222	1.13216011042098
1	F	39	Happy	Participant	Self	4	1.04835504526386	1.07691358024691	1.0024154589372
1	F	39	Happy	Participant	Self	5	1.06292779863104	0.957160493827161	1.13181504485852
1	F	39	Happy	Participant	Self	6	1.01865754029587	0.938765432098765	1.00828157349896
1	F	39	Happy	Participant	Self	7	1.02550231839258	0.824320987654321	0.959627329192547
1	F	39	Happy	Participant	Self	8	1.02572311768602	0.939753086419753	0.951690821256039
1	F	39	Happy	Participant	Self	9	1.04449105762862	0.946296296296296	0.948585231193927
1	F	39	Happy	Participant	Self	10	1.0120335614926	0.831358024691358	1.07694962042788
1	F	39	Happy	Participant	Self	11	1.02472952086553	0.94358024691358	1.08247066942719
1	F	39	Happy	Participant	Self	12	1.03245749613601	0.914814814814815	1.08212560386473
1	F	39	Happy	Participant	Self	13	1.0250607198057	0.864444444444445	1.24741200828157
1	F	39	Happy	Participant	Self	14	1.06646058732612	1.09037037037037	1.12180814354727
1	F	39	Happy	Participant	Self	15	1.04371826010157	0.965308641975309	1.14699792960663
1	F	40	Sad	Actor 11	Others	1	1.00951131518531	1.10526315789474	1.06679092885989
1	F	40	Sad	Actor 11	Others	2	0.987318246419591	0.838981014179284	0.930102516309413
1	F	40	Sad	Actor 11	Others	3	1.01060456980431	0.91324200913242	1.00093196644921
1	F	40	Sad	Actor 11	Others	4	1.03170438395102	1.07834655130978	0.928859894377136
1	F	40	Sad	Actor 11	Others	5	1.02066251229911	0.903268445085316	0.972041006523765
1	F	40	Sad	Actor 11	Others	6	1.004373018476	0.889810141792838	1.1547064305685
1	F	40	Sad	Actor 11	Others	7	1.01716409751831	1.03004085556357	0.958682820751786
1	F	40	Sad	Actor 11	Others	8	1.01694544659451	1.15224705599615	1.00155327741535
1	F	40	Sad	Actor 11	Others	9	0.989942057505193	1.18745493871665	0.981981981981982
1	F	40	Sad	Actor 11	Others	10	1.00918333879961	0.906873347752944	0.930723827275551
1	F	40	Sad	Actor 11	Others	11	0.9992347217667	1.01862533044941	1.0282696489593
1	F	40	Sad	Actor 11	Others	12	0.996282934295397	1.07654409997597	0.920472196334265
1	F	40	Sad	Actor 11	Others	13	0.992128566743194	1.13350156212449	0.942528735632184
1	F	40	Sad	Actor 11	Others	14	1.0057942494807	1.10225907233838	1.16620068344206
1	F	40	Sad	Actor 11	Others	15	1.01213512627091	1.24573419850997	1.04193849021435
1	F	41	Disgusted	Actor 6	Others	1	0.976709718399323	0.988028627195836	0.875893437296946
1	F	41	Disgusted	Actor 6	Others	2	1.00148210882913	1.06610279765778	0.923976608187135
1	F	41	Disgusted	Actor 6	Others	3	0.976286258733856	1.11620039037085	0.771280051981806
1	F	41	Disgusted	Actor 6	Others	4	1.0028583527419	0.947690305790501	0.987654320987654
1	F	41	Disgusted	Actor 6	Others	5	0.95712470887148	0.875471698113208	1.05133203378817
1	F	41	Disgusted	Actor 6	Others	6	0.982108829134025	0.973194534808068	1.02014294996751
1	F	41	Disgusted	Actor 6	Others	7	0.988884183781495	1.16564736499675	0.857050032488629
1	F	41	Disgusted	Actor 6	Others	8	0.964746982849884	1.0619388418998	0.821637426900585
1	F	41	Disgusted	Actor 6	Others	9	0.995341943679865	1.0174365647365	0.986029889538661
1	F	41	Disgusted	Actor 6	Others	10	0.997353377090832	1.03018867924528	0.882716049382716
1	F	41	Disgusted	Actor 6	Others	11	0.98486131695956	1.00104098893949	0.825860948667966
1	F	41	Disgusted	Actor 6	Others	12	1.00328181240737	0.944567338972023	0.729694606887589
1	F	41	Disgusted	Actor 6	Others	13	0.981473639635825	1.01314248536109	0.831708901884341
1	F	41	Disgusted	Actor 6	Others	14	0.993965699767097	0.963175016265452	0.642625081221573
1	F	41	Disgusted	Actor 6	Others	15	0.995977133178065	1.12830188679245	0.649122807017544
1	F	42	Angry	Actor 11	Others	1	1.13143616432289	1.07025792584632	1.18028308914825
1	F	42	Angry	Actor 11	Others	2	1.63248809655631	1.02592692101021	0.999503352371492
1	F	42	Angry	Actor 11	Others	3	1.20850404163437	0.917517463729178	0.943133846535883
1	F	42	Angry	Actor 11	Others	4	1.09843871110619	1.01504567436862	0.714924261236653
1	F	42	Angry	Actor 11	Others	5	1.33207839663382	1.06783987103708	0.927489446237894
1	F	42	Angry	Actor 11	Others	6	1.03432620972207	1.05561526061257	0.599702011422896
1	F	42	Angry	Actor 11	Others	7	1.00088583767025	1.07200429876411	0.671715917556494
1	F	42	Angry	Actor 11	Others	8	0.996899568154136	1.17208490059108	0.635708964489695
1	F	42	Angry	Actor 11	Others	9	1.00310043184586	1.18807092960774	0.670474298485225
1	F	42	Angry	Actor 11	Others	10	0.99878197320341	1.21292315959162	0.542090886516017
1	F	42	Angry	Actor 11	Others	11	0.972096113387222	1.30386888769479	0.649615098087907
1	F	42	Angry	Actor 11	Others	12	0.98981286679216	1.19277270284793	0.533399553017134
1	F	42	Angry	Actor 11	Others	13	0.995127892813642	1.28855454056959	0.583809287310653
1	F	42	Angry	Actor 11	Others	14	0.991363082715092	1.25564212788823	0.741494909361808
1	F	42	Angry	Actor 11	Others	15	0.979293544457978	1.29688339602364	0.613359821206854
1	F	43	Angry	Actor 11	Others	1	1.00338354071164	0.961684065618906	0.894810659186536
1	F	43	Angry	Actor 11	Others	2	0.995961580440952	1.00263852242744	0.850280504908836
1	F	43	Angry	Actor 11	Others	3	1.02215673433748	1.00103246529769	0.849929873772791
1	F	43	Angry	Actor 11	Others	4	1.00829513206723	1.01525754273259	0.919354838709678
1	F	43	Angry	Actor 11	Others	5	1.00916830386379	1.07410806470116	0.761570827489481
1	F	43	Angry	Actor 11	Others	6	1.00436585898275	1.32339107491109	0.886395511921459
1	F	43	Angry	Actor 11	Others	7	1.01637197118533	1.06504531375473	0.943899018232819
1	F	43	Angry	Actor 11	Others	8	1.02128356254093	1.24515314901916	1.10378681626928
1	F	43	Angry	Actor 11	Others	9	1.00229207596595	1.06217735459447	0.954417952314166
1	F	43	Angry	Actor 11	Others	10	1.0115695263043	1.3399105196742	1.0273492286115
1	F	43	Angry	Actor 11	Others	11	1.01975551189697	1.13249971320408	1.10238429172511
1	F	43	Angry	Actor 11	Others	12	1.01015062213491	1.26993231616382	0.821879382889201
1	F	43	Angry	Actor 11	Others	13	1.02510368915084	1.22025926350809	0.896914446002805
1	F	43	Angry	Actor 11	Others	14	0.989194499017682	1.08730067683836	0.975105189340814
1	F	43	Angry	Actor 11	Others	15	0.986138397729753	1.1019846277389	0.981767180925666
1	F	44	Fearful	Actor 6	Others	1	0.947517443624229	1.1797829036635	1.00311526479751
1	F	44	Fearful	Actor 6	Others	2	0.922439073718273	1.07055630936228	0.927310488058152
1	F	44	Fearful	Actor 6	Others	3	0.936090605723531	1.10232926277702	0.826237452405677
1	F	44	Fearful	Actor 6	Others	4	0.921427849125291	1.11194029850746	0.838006230529595
1	F	44	Fearful	Actor 6	Others	5	0.9209222368288	1.11261872455902	0.879889235029422
1	F	44	Fearful	Actor 6	Others	6	0.931944584892305	1.05257801899593	1.02111457251644
1	F	44	Fearful	Actor 6	Others	7	0.917079583375468	1.13240615106287	0.870543440636899
1	F	44	Fearful	Actor 6	Others	8	0.93275356456669	1.26469923111714	0.919349255797854
1	F	44	Fearful	Actor 6	Others	9	0.922135706340378	1.14009497964722	0.933887158186224
1	F	44	Fearful	Actor 6	Others	10	0.932652442107392	1.10990502035278	0.92557978539287
1	F	44	Fearful	Actor 6	Others	11	0.924562645363535	1.13104929895975	0.93907926618207
1	F	44	Fearful	Actor 6	Others	12	0.931843462433006	1.14868837630032	0.851851851851852
1	F	44	Fearful	Actor 6	Others	13	0.923045808474062	1.17966983265491	0.886465905157494
1	F	44	Fearful	Actor 6	Others	14	0.902720194155122	1.25723654454998	0.921772239529249
1	F	44	Fearful	Actor 6	Others	15	0.952371321670543	0.937245590230665	0.914503288335064
1	F	45	Neutral	Actor 11	Others	1	1.01709214418758	1.02087519535611	1.14309553608678
1	F	45	Neutral	Actor 11	Others	2	0.99616522406048	1.03393614646126	1.1122236128494
1	F	45	Neutral	Actor 11	Others	3	1.00646433658376	0.9214110292476	1.02461410095953
1	F	45	Neutral	Actor 11	Others	4	0.999890434973157	1.14076802857781	1.38423028785983
1	F	45	Neutral	Actor 11	Others	5	0.999013914758409	0.993971868720697	1.17146433041302
1	F	45	Neutral	Actor 11	Others	6	1.01851648953654	1.1294931904443	1.06341259908219
1	F	45	Neutral	Actor 11	Others	7	1.01731127424126	0.927774056709087	0.982478097622028
1	F	45	Neutral	Actor 11	Others	8	1.00427303604689	1.19837017191337	1.01460158531498
1	F	45	Neutral	Actor 11	Others	9	1.01610605894598	1.06854208528689	1.0287859824781
1	F	45	Neutral	Actor 11	Others	10	1.00230086556371	1.03014065639652	1.15018773466834
1	F	45	Neutral	Actor 11	Others	11	0.997370439355758	1.04867157847734	1.20483938256154
1	F	45	Neutral	Actor 11	Others	12	1.01533910375808	1.10850636302746	1.06633291614518
1	F	45	Neutral	Actor 11	Others	13	0.992549578174647	1.02757311899978	1.09637046307885
1	F	45	Neutral	Actor 11	Others	14	1.00843650706694	1.19580263451663	1.12098456403838
1	F	45	Neutral	Actor 11	Others	15	1.03319820313356	1.21377539629382	0.980392156862745
1	F	46	Angry	Participant	Self	1	1.01413853572994	1.21225332721432	1.10226804123711
1	F	46	Angry	Participant	Self	2	0.995725558965366	1.12161541991739	1.10268041237113
1	F	46	Angry	Participant	Self	3	1.01545374835598	0.99942634235888	1.21896907216495
1	F	46	Angry	Participant	Self	4	0.991999123191583	1.03969710876549	1.19917525773196
1	F	46	Angry	Participant	Self	5	0.968434896975011	1.07618173474071	1.2020618556701
1	F	46	Angry	Participant	Self	6	1.00865848312144	1.05966039467646	1.17896907216495
1	F	46	Angry	Participant	Self	7	0.995506356861026	1.00722808627811	1.05154639175258
1	F	46	Angry	Participant	Self	8	0.997150372643577	1.04095915557595	1.11876288659794
1	F	46	Angry	Participant	Self	9	1.01512494519947	1.10176686553465	1.14185567010309
1	F	46	Angry	Participant	Self	10	1.01556334940815	1.0105553005966	1.08701030927835
1	F	46	Angry	Participant	Self	11	0.991122314774222	1.06585589720055	1.15381443298969
1	F	46	Angry	Participant	Self	12	0.997588776852258	1.15569068379991	1.27546391752577
1	F	46	Angry	Participant	Self	13	1.01512494519947	1.01571821936668	1.07051546391753
1	F	46	Angry	Participant	Self	14	0.992766330556773	1.15924736117485	1.1579381443299
1	F	46	Angry	Participant	Self	15	1.00295922840859	1.14616796695732	1.18144329896907
1	F	47	Disgusted	Actor 11	Others	1	0.992662696724798	1.08600023274759	0.821966584497398
1	F	47	Disgusted	Actor 11	Others	2	1.03721820501914	1.15128593040847	0.944946589975349
1	F	47	Disgusted	Actor 11	Others	3	1.19140791152701	1.07040614453625	1.01670775130101
1	F	47	Disgusted	Actor 11	Others	4	1.1360059549128	1.103107180263	0.898657901944673
1	F	47	Disgusted	Actor 11	Others	5	1.08134836239898	1.15105318282323	0.898110106820049
1	F	47	Disgusted	Actor 11	Others	6	1.03551680136112	1.08297451413942	0.713229252259655
1	F	47	Disgusted	Actor 11	Others	7	1.2931731178222	1.02618410333993	1.58586688578472
1	F	47	Disgusted	Actor 11	Others	8	1.14515099957465	0.983591295240312	1.1287318542865
1	F	47	Disgusted	Actor 11	Others	9	0.988940876222884	1.20097753985802	0.816214735688852
1	F	47	Disgusted	Actor 11	Others	10	0.974053594215228	1.05423018736181	0.844152287044645
1	F	47	Disgusted	Actor 11	Others	11	0.986814121650362	1.00872803444664	0.772117228156669
1	F	47	Disgusted	Actor 11	Others	12	0.99617184176946	0.903875247294309	0.848808545603944
1	F	47	Disgusted	Actor 11	Others	13	1.01701403658018	0.897009193529617	0.695973705834018
1	F	47	Disgusted	Actor 11	Others	14	0.986920459378988	0.963575002909345	0.68501780334155
1	F	47	Disgusted	Actor 11	Others	15	1.00425350914504	0.869428604678227	0.742536291427006
1	F	48	Happy	Actor 11	Others	1	1.01161551577153	0.8937210499228	1.01369863013699
1	F	48	Happy	Actor 11	Others	2	0.99381926683717	0.880211013896037	0.983219178082192
1	F	48	Happy	Actor 11	Others	3	1.01864876385337	0.87596500257334	1.03013698630137
1	F	48	Happy	Actor 11	Others	4	1.00522165387894	0.981600617601647	1.01849315068493
1	F	48	Happy	Actor 11	Others	5	0.992433930093777	0.98031394750386	0.820890410958904
1	F	48	Happy	Actor 11	Others	6	0.995524296675192	1.12905301080803	0.959246575342466
1	F	48	Happy	Actor 11	Others	7	0.997229326513214	0.88085434894493	1.07123287671233
1	F	48	Happy	Actor 11	Others	8	0.986359761295823	1.00373134328358	1.02979452054795
1	F	48	Happy	Actor 11	Others	9	0.978154305200341	1.12467833247555	0.988698630136986
1	F	48	Happy	Actor 11	Others	10	1.02184569479966	1.08350488934637	0.906164383561644
1	F	48	Happy	Actor 11	Others	11	0.980498721227622	0.906973751930005	0.823630136986301
1	F	48	Happy	Actor 11	Others	12	0.995204603580563	1.0948275862069	1.0027397260274
1	F	48	Happy	Actor 11	Others	13	0.990089514066496	0.901183736489964	0.981849315068493
1	F	48	Happy	Actor 11	Others	14	1.0054347826087	0.999613998970664	1.15
1	F	48	Happy	Actor 11	Others	15	1.02472293265132	1.11284096757591	1.05958904109589
1	F	49	Angry	Actor 6	Others	1	1.08176031606673	0.997199626616882	1.25841137703781
1	F	49	Angry	Actor 6	Others	2	1.11380597014925	1.12361648219763	0.92542490461325
1	F	49	Angry	Actor 6	Others	3	1.0821992976295	1.19309241232164	1.05619146722164
1	F	49	Angry	Actor 6	Others	4	1.13323090430202	1.0029337244966	1.37391605966008
1	F	49	Angry	Actor 6	Others	5	1.02436347673398	1.0937458327777	0.902185223725286
1	F	49	Angry	Actor 6	Others	6	1.03182616330114	0.968129083877851	1.13388831078737
1	F	49	Angry	Actor 6	Others	7	1.01613257243196	1.03813841845579	0.984044398196323
1	F	49	Angry	Actor 6	Others	8	1.04850746268657	1.21696226163488	1.10336455081512
1	F	49	Angry	Actor 6	Others	9	1.03215539947322	1.36711561541539	1.09954908081859
1	F	49	Angry	Actor 6	Others	10	1.03917910447761	1.31790905454061	1.08844953173777
1	F	49	Angry	Actor 6	Others	11	1.03808165057068	1.3084411254834	0.992022199098162
1	F	49	Angry	Actor 6	Others	12	1.0240342405619	1.2432324309908	0.973638570933056
1	F	49	Angry	Actor 6	Others	13	1.04345917471466	1.24043205760768	1.04890738813736
1	F	49	Angry	Actor 6	Others	14	1.04159350307287	1.37378317108948	0.993062781824488
1	F	49	Angry	Actor 6	Others	15	1.03533801580334	1.14441925590079	0.945889698231009
1	F	50	Angry	Participant	Self	1	NA	NA	NA
1	F	50	Angry	Participant	Self	2	NA	NA	NA
1	F	50	Angry	Participant	Self	3	NA	NA	NA
1	F	50	Angry	Participant	Self	4	NA	NA	NA
1	F	50	Angry	Participant	Self	5	NA	NA	NA
1	F	50	Angry	Participant	Self	6	NA	NA	NA
1	F	50	Angry	Participant	Self	7	NA	NA	NA
1	F	50	Angry	Participant	Self	8	NA	NA	NA
1	F	50	Angry	Participant	Self	9	NA	NA	NA
1	F	50	Angry	Participant	Self	10	NA	NA	NA
1	F	50	Angry	Participant	Self	11	NA	NA	NA
1	F	50	Angry	Participant	Self	12	NA	NA	NA
1	F	50	Angry	Participant	Self	13	NA	NA	NA
1	F	50	Angry	Participant	Self	14	NA	NA	NA
1	F	50	Angry	Participant	Self	15	NA	NA	NA
1	F	51	Neutral	Actor 6	Others	1	0.96146694214876	0.972814438804287	0.876942200124301
1	F	51	Neutral	Actor 6	Others	2	0.973966942148761	1.18544839255499	0.899627097576134
1	F	51	Neutral	Actor 6	Others	3	0.971487603305785	1.02481669486746	1.01678060907396
1	F	51	Neutral	Actor 6	Others	4	0.979132231404959	1.07129159616469	0.885643256681169
1	F	51	Neutral	Actor 6	Others	5	0.962293388429752	1.18488437676255	0.950279676817899
1	F	51	Neutral	Actor 6	Others	6	0.957954545454546	1.11855611957135	1.06183965195774
1	F	51	Neutral	Actor 6	Others	7	0.98150826446281	0.947095318668923	1.03697949036669
1	F	51	Neutral	Actor 6	Others	8	1.00371900826446	1.05245346869712	0.965817277812306
1	F	51	Neutral	Actor 6	Others	9	0.988946280991736	1.24139875916526	0.93691733996271
1	F	51	Neutral	Actor 6	Others	10	0.958987603305785	0.994585448392555	0.863890615288999
1	F	51	Neutral	Actor 6	Others	11	0.961260330578513	0.996728708403835	0.781541330018645
1	F	51	Neutral	Actor 6	Others	12	0.954545454545455	0.970783981951495	0.863890615288999
1	F	51	Neutral	Actor 6	Others	13	0.962809917355372	1.18307952622673	0.929459291485395
1	F	51	Neutral	Actor 6	Others	14	0.976962809917355	1.31979695431472	0.946239900559354
1	F	51	Neutral	Actor 6	Others	15	0.961260330578513	0.963000564015792	0.92355500310752
1	F	52	Neutral	Actor 14	Others	1	1.05400351957765	0.881453768038482	0.892197125256674
1	F	52	Neutral	Actor 14	Others	2	1.05950285965684	1.0340994120791	1.08110882956879
1	F	52	Neutral	Actor 14	Others	3	1.05114386273647	1.0251202565473	1.24024640657084
1	F	52	Neutral	Actor 14	Others	4	1.12065552133744	1.04404061998931	1.00102669404517
1	F	52	Neutral	Actor 14	Others	5	1.25131984161901	0.984500267236772	1.74845995893224
1	F	52	Neutral	Actor 14	Others	6	1.04223493180818	0.88743987172635	1.12696783025325
1	F	52	Neutral	Actor 14	Others	7	1.01253849538055	0.884019241047568	1.12936344969199
1	F	52	Neutral	Actor 14	Others	8	1.04124505059393	1.04692677712453	1.2015742642026
1	F	52	Neutral	Actor 14	Others	9	1.05235371755389	0.981293425975414	1.22450376454483
1	F	52	Neutral	Actor 14	Others	10	1.03838539375275	0.999786210582576	0.97741273100616
1	F	52	Neutral	Actor 14	Others	11	1.04366476022877	0.92036344200962	0.955167693360712
1	F	52	Neutral	Actor 14	Others	12	1.02837659480862	1.0206306787814	1.00205338809035
1	F	52	Neutral	Actor 14	Others	13	1.04388473383194	1.17167290219134	1.2703627652293
1	F	52	Neutral	Actor 14	Others	14	1.0346458424989	0.913842864778193	0.95927446954141
1	F	52	Neutral	Actor 14	Others	15	1.04465464144303	0.838909673971139	1.11909650924025
1	F	53	Sad	Participant	Self	1	0.992684478371501	0.854822560907776	0.766626360338573
1	F	53	Sad	Participant	Self	2	0.968617472434266	1.01501835576816	0.871825876662636
1	F	53	Sad	Participant	Self	3	0.976887192536048	1.02725553454222	0.796453043127771
1	F	53	Sad	Participant	Self	4	0.972964376590331	0.938591611970186	0.721483272873841
1	F	53	Sad	Participant	Self	5	1.00222646310433	0.956057403493158	0.964127367996776
1	F	53	Sad	Participant	Self	6	0.976993214588634	0.941817777283346	0.933494558645707
1	F	53	Sad	Participant	Self	7	0.981976251060221	0.958171098008677	0.835550181378477
1	F	53	Sad	Participant	Self	8	0.99586513994911	0.998220046723774	0.874244256348247
1	F	53	Sad	Participant	Self	9	0.989821882951654	1.01223717877406	1.11850060459492
1	F	53	Sad	Participant	Self	10	1.01505513146735	1.10401601957949	1.06287787182588
1	F	53	Sad	Participant	Self	11	0.984202714164546	0.958616086327734	1.29584844820637
1	F	53	Sad	Participant	Self	12	0.971374045801527	0.932361775503393	1.0068520757759
1	F	53	Sad	Participant	Self	13	0.995441051738762	0.960173545444432	1.02942361950826
1	F	53	Sad	Participant	Self	14	0.990351993214589	1.11714317499166	1.14631197097944
1	F	53	Sad	Participant	Self	15	0.988337574215437	1.18722883524307	1.0906892382104
1	F	54	Fearful	Actor 11	Others	1	1.07409393094574	1.12827554640119	1.46416040100251
1	F	54	Fearful	Actor 11	Others	2	1.05951104439202	1.01350268909486	1.17117794486216
1	F	54	Fearful	Actor 11	Others	3	1.03849453141754	1.16935576152878	0.803007518796993
1	F	54	Fearful	Actor 11	Others	4	1.04385588676818	0.988785902277148	0.961152882205514
1	F	54	Fearful	Actor 11	Others	5	1.13113875187647	1.15573864286532	0.784962406015038
1	F	54	Fearful	Actor 11	Others	6	1.04053184645078	1.1307929969104	0.790726817042607
1	F	54	Fearful	Actor 11	Others	7	1.00246622346129	1.00949765419384	0.744611528822055
1	F	54	Fearful	Actor 11	Others	8	1.03656444349131	1.14898729831789	1.09974937343358
1	F	54	Fearful	Actor 11	Others	9	1.08363714346987	1.09394667582103	0.857393483709273
1	F	54	Fearful	Actor 11	Others	10	1.02273214668668	1.12930541251859	0.82531328320802
1	F	54	Fearful	Actor 11	Others	11	1.016941882908	1.14360910859366	0.904511278195489
1	F	54	Fearful	Actor 11	Others	12	1.0058974908857	0.884883853987871	0.81203007518797
1	F	54	Fearful	Actor 11	Others	13	0.992279648295089	1.1749628103902	0.701754385964912
1	F	54	Fearful	Actor 11	Others	14	0.996675959682608	1.19281382309189	0.7734335839599
1	F	54	Fearful	Actor 11	Others	15	0.99839159339481	1.19292825266049	0.77092731829574
1	F	55	Sad	Actor 6	Others	1	1.00076045627376	0.911257833482543	1.11306901615272
1	F	55	Sad	Actor 6	Others	2	1.00717001629549	1.02730528200537	0.937224669603524
1	F	55	Sad	Actor 6	Others	3	1.02748506246605	0.963965980304387	1.26725403817915
1	F	55	Sad	Actor 6	Others	4	1.05540467137425	0.939458370635631	1.20594713656388
1	F	55	Sad	Actor 6	Others	5	1.02650733297121	0.95825872873769	1.41336270190896
1	F	55	Sad	Actor 6	Others	6	1.03248234655079	1.05214861235452	1.26248164464024
1	F	55	Sad	Actor 6	Others	7	1.02954915806627	0.937332139659803	1.05212922173275
1	F	55	Sad	Actor 6	Others	8	1.03335143943509	1.01354073410922	1.10205580029369
1	F	55	Sad	Actor 6	Others	9	1.02922324823466	0.986459265890779	1.16813509544787
1	F	55	Sad	Actor 6	Others	10	1.02466051059207	1.13115487914056	1.38362701908957
1	F	55	Sad	Actor 6	Others	11	1.04454101032048	1.00100716204118	1.02826725403818
1	F	55	Sad	Actor 6	Others	12	1.00249864204237	1.01891226499552	1.06607929515419
1	F	55	Sad	Actor 6	Others	13	1.01792504073873	1.01510743061773	1.26908957415565
1	F	55	Sad	Actor 6	Others	14	1.01575230852797	1.2629811996419	1.0003671071953
1	F	55	Sad	Actor 6	Others	15	1.01390548614883	1.14559086839749	1.13582966226138
1	F	56	Happy	Actor 6	Others	1	0.984681189694619	0.955386805885145	1.6688132474701
1	F	56	Happy	Actor 6	Others	2	0.981000696309559	1.03666350261035	1.0632474701012
1	F	56	Happy	Actor 6	Others	3	1.63135382472894	0.818936877076412	1.07060717571297
1	F	56	Happy	Actor 6	Others	4	0.943897344076395	0.853345989558614	0.59935602575897
1	F	56	Happy	Actor 6	Others	5	0.965582413209987	0.737304224015188	0.877644894204232
1	F	56	Happy	Actor 6	Others	6	1.36138466129514	0.946843853820598	0.763799448022079
1	F	56	Happy	Actor 6	Others	7	0.94578732716602	0.892975794969151	0.618905243790248
1	F	56	Happy	Actor 6	Others	8	0.948970456580125	1.06834361651637	0.624885004599816
1	F	56	Happy	Actor 6	Others	9	0.947975728638218	1.08103939250119	0.759889604415823
1	F	56	Happy	Actor 6	Others	10	0.989057992639013	1.05564784053156	1.03173873045078
1	F	56	Happy	Actor 6	Others	11	0.930369044066448	0.861414333175131	0.686292548298068
1	F	56	Happy	Actor 6	Others	12	0.936038993335323	1.10358329378263	0.62672493100276
1	F	56	Happy	Actor 6	Others	13	0.910872376405053	0.960370194589464	1.30082796688132
1	F	56	Happy	Actor 6	Others	14	0.941708942604198	0.991575700047461	0.760809567617295
1	F	56	Happy	Actor 6	Others	15	1.23833681488113	0.963811105837684	1.10694572217111
1	F	57	Fearful	Actor 6	Others	1	0.961926817971283	0.837958700512955	0.557095510695993
1	F	57	Fearful	Actor 6	Others	2	0.91227420101899	0.860318295409707	0.485085869237722
1	F	57	Fearful	Actor 6	Others	3	0.944048170449282	1.08009996054189	0.42261725419303
1	F	57	Fearful	Actor 6	Others	4	0.923946271421955	1.08286202814678	0.381239329115195
1	F	57	Fearful	Actor 6	Others	5	0.935155164427976	1.02341181112719	0.417495229486793
1	F	57	Fearful	Actor 6	Others	6	0.89634089856415	0.965145337366829	0.348799839309029
1	F	57	Fearful	Actor 6	Others	7	0.916998610467809	0.951466526371169	0.444913126443708
1	F	57	Fearful	Actor 6	Others	8	0.871329319129226	1.06905169012232	0.370292256703826
1	F	57	Fearful	Actor 6	Others	9	0.865678554886521	0.920163093515717	0.332329014763483
1	F	57	Fearful	Actor 6	Others	10	0.889207966651227	1.08851769038537	0.364768504569649
1	F	57	Fearful	Actor 6	Others	11	0.887633163501621	1.13731421807181	0.347293361454253
1	F	57	Fearful	Actor 6	Others	12	0.866512274201019	1.32171511245561	0.321181078638144
1	F	57	Fearful	Actor 6	Others	13	0.861880500231589	1.1308693936604	0.33725017575575
1	F	57	Fearful	Actor 6	Others	14	0.867160722556739	1.23951071945285	0.273777242141207
1	F	57	Fearful	Actor 6	Others	15	0.859194071329319	1.0802314875707	0.3805363061163
1	F	58	Fearful	Participant	Self	1	1.01016545906781	1.0237933378654	1.5202929508697
1	F	58	Fearful	Participant	Self	2	1.03990483400022	1.05642420122366	1.05340250228868
1	F	58	Fearful	Participant	Self	3	0.997512706823835	0.903240426014049	1.09063167531279
1	F	58	Fearful	Participant	Self	4	1.02649507948524	1.03852254702017	1.0353982300885
1	F	58	Fearful	Participant	Self	5	1.01200389315454	1.01710854294131	1.32194079951175
1	F	58	Fearful	Participant	Self	6	0.990483400021629	1.05449807387265	1.07659444613976
1	F	58	Fearful	Participant	Self	7	1.04401427489997	1.05189213686834	1.02044552944767
1	F	58	Fearful	Participant	Self	8	1.01611333405429	1.06877407659189	0.926762282575527
1	F	58	Fearful	Participant	Self	9	1.01492375905699	1.10299116247451	1.09459871833995
1	F	58	Fearful	Participant	Self	10	0.985508813669298	1.21787899388171	0.947207812023192
1	F	58	Fearful	Participant	Self	11	1.01070617497567	0.998980285520054	1.11229783338419
1	F	58	Fearful	Participant	Self	12	0.994376554558235	1.02209381373216	0.989929813854135
1	F	58	Fearful	Participant	Self	13	1.01838434086731	1.12735100838432	1.25450106805005
1	F	58	Fearful	Participant	Self	14	0.98334595003785	0.960117833673238	0.892584681110772
1	F	58	Fearful	Participant	Self	15	1.01730290905158	0.892023566734648	0.929508696978944
1	F	59	Fearful	Participant	Self	1	1.02255062944718	1.07874984619171	1.02076620121733
1	F	59	Fearful	Participant	Self	2	1.01379310344828	1.04823428079242	1.09237379162191
1	F	59	Fearful	Participant	Self	3	1.02222222222222	1.06250769041467	1.04726100966702
1	F	59	Fearful	Participant	Self	4	1.02583470169677	1.13682785775809	0.89437880415324
1	F	59	Fearful	Participant	Self	5	1.02353585112206	1.08871662360034	1.23558897243108
1	F	59	Fearful	Participant	Self	6	1.02244116037219	1.27230220253476	1.34765485141425
1	F	59	Fearful	Participant	Self	7	1.03087027914614	1.24338624338624	1.09488005728607
1	F	59	Fearful	Participant	Self	8	1.02977558839628	1.08059554571182	1.34049409237379
1	F	59	Fearful	Participant	Self	9	1.01171319102354	1.07653500676756	1.35803795202291
1	F	59	Fearful	Participant	Self	10	0.988943623426382	1.0797342192691	1.26638023630505
1	F	59	Fearful	Participant	Self	11	1.0183908045977	0.955949304786514	1.01539563193699
1	F	59	Fearful	Participant	Self	12	1.0527640941434	1.18629260489726	1.28607232366631
1	F	59	Fearful	Participant	Self	13	1.03864258347017	1.13732004429679	1.14249910490512
1	F	59	Fearful	Participant	Self	14	1.01674876847291	1.03863664328781	1.08055853920516
1	F	59	Fearful	Participant	Self	15	1.02068965517241	0.941183708625569	1.1156462585034
1	F	60	Disgusted	Participant	Self	1	0.972901450195829	1.38489968321014	0.829046898638427
1	F	60	Disgusted	Participant	Self	2	0.991849264316714	1.10229672650475	0.985779122541604
1	F	60	Disgusted	Participant	Self	3	1.00550439292897	1.09054910242872	0.944024205748865
1	F	60	Disgusted	Participant	Self	4	0.962421932888748	1.10942449841605	0.731316187594554
1	F	60	Disgusted	Participant	Self	5	1.00042341484069	1.12975184794087	0.953101361573374
1	F	60	Disgusted	Participant	Self	6	1.01990049751244	1.19640971488912	0.843267776096823
1	F	60	Disgusted	Participant	Self	7	0.982639991531703	1.22637275607181	0.725567322239032
1	F	60	Disgusted	Participant	Self	8	0.971631205673759	1.08328933474129	0.615128593040847
1	F	60	Disgusted	Participant	Self	9	1.00296390388483	0.901267159450898	0.812405446293495
1	F	60	Disgusted	Participant	Self	10	0.962210225468403	0.911958817317846	0.587897125567322
1	F	60	Disgusted	Participant	Self	11	0.981899015560495	0.86681626187962	0.646293494704992
1	F	60	Disgusted	Participant	Self	12	0.979676087646872	0.921462513199578	0.642662632375189
1	F	60	Disgusted	Participant	Self	13	0.994495607071028	0.954725448785639	0.73857791225416
1	F	60	Disgusted	Participant	Self	14	0.990367312374299	0.806098204857444	0.755521936459909
1	F	60	Disgusted	Participant	Self	15	1.00666878374087	0.856256599788807	0.70196671709531
1	F	61	Sad	Actor 11	Others	1	NA	0.902759526938239	NA
1	F	61	Sad	Actor 11	Others	2	NA	1.71146987047118	NA
1	F	61	Sad	Actor 11	Others	3	NA	1.33395907640323	NA
1	F	61	Sad	Actor 11	Others	4	NA	1.41467993241975	NA
1	F	61	Sad	Actor 11	Others	5	NA	1.61929791627558	NA
1	F	61	Sad	Actor 11	Others	6	NA	1.35573493523559	NA
1	F	61	Sad	Actor 11	Others	7	NA	1.11056880045054	NA
1	F	61	Sad	Actor 11	Others	8	NA	1.31293410925474	NA
1	F	61	Sad	Actor 11	Others	9	NA	1.11695137976347	NA
1	F	61	Sad	Actor 11	Others	10	NA	1.25624178712221	NA
1	F	61	Sad	Actor 11	Others	11	NA	1.10850384831988	NA
1	F	61	Sad	Actor 11	Others	12	NA	1.27463863337714	NA
1	F	61	Sad	Actor 11	Others	13	NA	1.30486202365309	NA
1	F	61	Sad	Actor 11	Others	14	NA	1.0437394405857	NA
1	F	61	Sad	Actor 11	Others	15	NA	1.20067580251549	NA
1	F	62	Sad	Actor 11	Others	1	1.03644452858766	0.983669108669109	1.36044613710555
1	F	62	Sad	Actor 11	Others	2	0.945191215448694	1.05677655677656	0.90329162132753
1	F	62	Sad	Actor 11	Others	3	0.958065126845892	1.28235653235653	0.867110990206746
1	F	62	Sad	Actor 11	Others	4	0.91262779250284	1.21962759462759	0.756936887921654
1	F	62	Sad	Actor 11	Others	5	0.93099204846649	1.00396825396825	0.774483133841132
1	F	62	Sad	Actor 11	Others	6	0.91868610374858	1.19566544566545	0.804678998911861
1	F	62	Sad	Actor 11	Others	7	0.882904202953427	1.00167887667888	0.625816104461371
1	F	62	Sad	Actor 11	Others	8	0.886879969708444	1.22115384615385	0.613710554951034
1	F	62	Sad	Actor 11	Others	9	0.927678909503976	0.998473748473749	0.704842219804135
1	F	62	Sad	Actor 11	Others	10	0.891423703142749	1.35576923076923	0.578346028291621
1	F	62	Sad	Actor 11	Others	11	0.887163953048088	1.17200854700855	0.721844396082699
1	F	62	Sad	Actor 11	Others	12	0.911491859144264	1.24710012210012	0.682807399347116
1	F	62	Sad	Actor 11	Others	13	0.878549791745551	1.30876068376068	0.878808487486398
1	F	62	Sad	Actor 11	Others	14	0.852991291177584	1.53586691086691	0.738982589771491
1	F	62	Sad	Actor 11	Others	15	0.90477092010602	1.20863858363858	0.747823721436344
1	F	63	Neutral	Actor 6	Others	1	0.97067387687188	1.26339094415084	0.835842501447597
1	F	63	Neutral	Actor 6	Others	2	0.968178036605657	1.67104699328667	0.816155182397221
1	F	63	Neutral	Actor 6	Others	3	0.962562396006656	1.00171404085131	1.0026056745802
1	F	63	Neutral	Actor 6	Others	4	0.995528286189684	1.22182545350664	0.756803705848292
1	F	63	Neutral	Actor 6	Others	5	0.973897670549085	0.911298385944865	0.876085697741749
1	F	63	Neutral	Actor 6	Others	6	0.969009983361065	1.03656620482788	0.896062536189925
1	F	63	Neutral	Actor 6	Others	7	0.975249584026622	1.24182259677189	1.04198031268095
1	F	63	Neutral	Actor 6	Others	8	0.955490848585691	1.09655763462363	1.38245512449334
1	F	63	Neutral	Actor 6	Others	9	0.989392678868552	1.25582059705756	1.19050376375217
1	F	63	Neutral	Actor 6	Others	10	0.964954242928453	0.979431509784317	1.20584829183555
1	F	63	Neutral	Actor 6	Others	11	0.982217138103162	1.14969290101414	1.22466705269253
1	F	63	Neutral	Actor 6	Others	12	0.948211314475874	1.01671189830024	1.1650260567458
1	F	63	Neutral	Actor 6	Others	13	0.981905158069884	1.01699757177546	1.11059640995947
1	F	63	Neutral	Actor 6	Others	14	0.953930948419301	1.00542779602914	1.2472495657209
1	F	63	Neutral	Actor 6	Others	15	0.966098169717138	1.02099700042851	1.25883034163289
1	F	64	Angry	Participant	Self	1	1.0147187091147	1.04681369232851	0.920668058455115
1	F	64	Angry	Participant	Self	2	1.00218054949847	0.986199431741307	0.977631971368923
1	F	64	Angry	Participant	Self	3	1.01853467073703	0.886212961710188	0.745899194750969
1	F	64	Angry	Participant	Self	4	1.00839511556912	1.03612501691246	0.866388308977035
1	F	64	Angry	Participant	Self	5	1.02147841255997	0.963739683398728	1.02863107664778
1	F	64	Angry	Participant	Self	6	1.01122982991714	1.15572994182113	0.84521324187295
1	F	64	Angry	Participant	Self	7	0.983972961186219	1.02854823433906	1.0125260960334
1	F	64	Angry	Participant	Self	8	1.02496729175752	0.943985928832364	1.06680584551148
1	F	64	Angry	Participant	Self	9	0.998473615351069	1.00838858070626	1.06352520131226
1	F	64	Angry	Participant	Self	10	0.982882686436982	1.09930997158707	1.1419624217119
1	F	64	Angry	Participant	Self	11	1.0248582642826	0.995670409958057	1.15389203698181
1	F	64	Angry	Participant	Self	12	1.0207152202355	1.11067514544717	1.08947211452431
1	F	64	Angry	Participant	Self	13	1.03510684692543	0.997023406846164	1.11661198926335
1	F	64	Angry	Participant	Self	14	1.01635412123855	0.865647409010959	0.9806143751864
1	F	64	Angry	Participant	Self	15	1.00098124727431	1.2259504803139	1.11243662391888
1	F	65	Neutral	Actor 6	Others	1	1.01264987350127	1.04153784110768	1.12066974595843
1	F	65	Neutral	Actor 6	Others	2	1.02837971620284	1.01505578706815	0.964780600461894
1	F	65	Neutral	Actor 6	Others	3	1.00065999340007	0.977281892727517	0.984699769053118
1	F	65	Neutral	Actor 6	Others	4	1.02331976680233	0.995563919881705	1.00288683602771
1	F	65	Neutral	Actor 6	Others	5	0.999670003299967	1.05027557467402	1.03608545034642
1	F	65	Neutral	Actor 6	Others	6	0.989880101198988	1.00537706681006	1.00057736720554
1	F	65	Neutral	Actor 6	Others	7	0.95490045099549	1.04382309450195	1.07217090069284
1	F	65	Neutral	Actor 6	Others	8	1.01583984160158	1.08589864229063	0.976905311778291
1	F	65	Neutral	Actor 6	Others	9	1.02122978770212	1.01398037370614	1.33516166281755
1	F	65	Neutral	Actor 6	Others	10	1.0009899901001	0.952278532060761	1.28752886836028
1	F	65	Neutral	Actor 6	Others	11	1.1740182598174	1.16332840435542	1.49105080831409
1	F	65	Neutral	Actor 6	Others	12	1.57639423605764	1.11937088318322	1.39289838337182
1	F	65	Neutral	Actor 6	Others	13	1.1850181498185	1.13886275036967	0.847575057736721
1	F	65	Neutral	Actor 6	Others	14	1.30029699703003	0.98830487968813	1.14780600461894
1	F	65	Neutral	Actor 6	Others	15	1.74931250687493	0.945557198548192	1.19081986143187
1	F	66	Angry	Actor 6	Others	1	1.02272235446873	0.950144608180691	0.864638571029863
1	F	66	Angry	Actor 6	Others	2	0.999134386496429	0.948491943258504	0.871057772816076
1	F	66	Angry	Actor 6	Others	3	0.968513308807617	0.94394711472249	0.879709740440971
1	F	66	Angry	Actor 6	Others	4	0.951958450551829	0.872744800991599	0.950320960089311
1	F	66	Angry	Actor 6	Others	5	0.994806318978576	1.04944222558876	1.13368685459112
1	F	66	Angry	Actor 6	Others	6	1.00238043713482	1.06762153973282	1.29835333519397
1	F	66	Angry	Actor 6	Others	7	0.972408569573685	0.872056190607354	1.01646664806028
1	F	66	Angry	Actor 6	Others	8	0.979441679290197	1.06045999173668	1.33240301423388
1	F	66	Angry	Actor 6	Others	9	0.973057779701363	1.09557912133315	0.771699692994697
1	F	66	Angry	Actor 6	Others	10	0.958558753516555	1.09447734471836	1.05665643315657
1	F	66	Angry	Actor 6	Others	11	1.00649210127678	0.932240738190332	0.905386547585822
1	F	66	Angry	Actor 6	Others	12	1.0028132438866	1.02520314006335	1.16187552330449
1	F	66	Angry	Actor 6	Others	13	0.952824064055399	1.17655970252031	0.926318727323472
1	F	66	Angry	Actor 6	Others	14	0.982471326552694	1.13482991323509	0.872453251465253
1	F	66	Angry	Actor 6	Others	15	0.96667388011253	1.06968737088555	0.994697181133129
1	F	67	Fearful	Actor 14	Others	1	0.888630190143578	0.973801691729323	0.781430363864492
1	F	67	Fearful	Actor 14	Others	2	0.88581684128832	1.03042763157895	0.848431618569636
1	F	67	Fearful	Actor 14	Others	3	0.886107877376795	0.875704887218045	0.919447929736512
1	F	67	Fearful	Actor 14	Others	4	0.905316259216143	1.03876879699248	0.92396486825596
1	F	67	Fearful	Actor 14	Others	5	0.922196352347691	1.02467105263158	0.825846925972397
1	F	67	Fearful	Actor 14	Others	6	0.882518432285603	0.864544172932331	0.901882057716437
1	F	67	Fearful	Actor 14	Others	7	0.887272021730695	0.999412593984962	0.729485570890841
1	F	67	Fearful	Actor 14	Others	8	0.875339542103221	0.887335526315789	0.831116687578419
1	F	67	Fearful	Actor 14	Others	9	0.842743500194024	0.930686090225564	0.913174404015057
1	F	67	Fearful	Actor 14	Others	10	0.860108653473031	0.935032894736842	0.868757841907152
1	F	67	Fearful	Actor 14	Others	11	0.90046565774156	0.856320488721805	0.737766624843162
1	F	67	Fearful	Actor 14	Others	12	0.87116802483508	0.774318609022556	0.826599749058971
1	F	67	Fearful	Actor 14	Others	13	0.885913853317811	0.839520676691729	0.913927227101631
1	F	67	Fearful	Actor 14	Others	14	0.879025999223904	0.833294172932331	0.766875784190715
1	F	67	Fearful	Actor 14	Others	15	0.90570430733411	0.95171522556391	1.05319949811794
1	F	68	Fearful	Actor 6	Others	1	1.05819477434679	0.842995802728227	0.76824401368301
1	F	68	Fearful	Actor 6	Others	2	1.0150075577629	0.981112277019937	0.838939566704675
1	F	68	Fearful	Actor 6	Others	3	0.97603109479594	0.971274921301154	0.830957810718358
1	F	68	Fearful	Actor 6	Others	4	1.00928525156554	0.971537250786989	0.897662485746864
1	F	68	Fearful	Actor 6	Others	5	1.02936730727705	0.958551941238195	0.778221208665907
1	F	68	Fearful	Actor 6	Others	6	1.00334700928525	0.859522560335782	1.00712656784493
1	F	68	Fearful	Actor 6	Others	7	1.00151155258044	0.91303777544596	0.906214367160775
1	F	68	Fearful	Actor 6	Others	8	1.0332541567696	0.9900314795383	0.972348916761688
1	F	68	Fearful	Actor 6	Others	9	1.00539840207299	1.06400839454355	0.827251995438997
1	F	68	Fearful	Actor 6	Others	10	1.01414381343122	0.925104931794334	0.930729760547321
1	F	68	Fearful	Actor 6	Others	11	1.02288922478946	1.16684155299056	0.881128848346636
1	F	68	Fearful	Actor 6	Others	12	1.00021593608292	0.935729275970619	0.777651083238312
1	F	68	Fearful	Actor 6	Others	13	0.995465342258692	1.10689926547744	0.885974914481186
1	F	68	Fearful	Actor 6	Others	14	0.991254588641762	1.15844700944386	0.677309007981756
1	F	68	Fearful	Actor 6	Others	15	0.974087670049666	0.827124868835257	0.911915621436716
1	F	69	Angry	Actor 14	Others	1	0.9651886035313	1.10483986787304	0.874295377677565
1	F	69	Angry	Actor 14	Others	2	0.922351524879615	0.994398965962947	0.958850056369786
1	F	69	Angry	Actor 14	Others	3	0.960874799357945	0.993968117190866	0.84554678692221
1	F	69	Angry	Actor 14	Others	4	0.943719903691814	1.18382880942123	0.955749718151071
1	F	69	Angry	Actor 14	Others	5	0.927367576243981	1.16128105701565	0.975197294250282
1	F	69	Angry	Actor 14	Others	6	0.923053772070626	1.02685624012638	0.847237880496054
1	F	69	Angry	Actor 14	Others	7	0.927969502407705	0.9652448657188	0.984498308906426
1	F	69	Angry	Actor 14	Others	8	0.955156500802568	1.07812724400402	0.888105975197294
1	F	69	Angry	Actor 14	Others	9	0.917034510433387	0.955622576475657	0.801860202931229
1	F	69	Angry	Actor 14	Others	10	0.944121187800963	1.08458997558524	1.01240135287486
1	F	69	Angry	Actor 14	Others	11	0.935694221508828	1.01177653310355	0.897970687711387
1	F	69	Angry	Actor 14	Others	12	0.976625200642055	1.26425391354301	0.813416009019166
1	F	69	Angry	Actor 14	Others	13	0.966793739967897	1.36291828234956	0.810879368658399
1	F	69	Angry	Actor 14	Others	14	0.948134028892456	1.47407726554646	0.905298759864713
1	F	69	Angry	Actor 14	Others	15	0.935192616372392	1.34870027287089	0.848083427282976
1	F	70	Happy	Actor 11	Others	1	1.00541746335245	0.938942665673865	1.00842992623815
1	F	70	Happy	Actor 11	Others	2	1.01062247716167	0.783320923306031	1.12504390586582
1	F	70	Happy	Actor 11	Others	3	1.2151051625239	0.966368826011417	1.25535651563049
1	F	70	Happy	Actor 11	Others	4	1.05024431697472	0.96487962273517	1.00807867931156
1	F	70	Happy	Actor 11	Others	5	0.996813256851498	0.917845619260363	0.979627678257815
1	F	70	Happy	Actor 11	Others	6	0.965689398767793	0.902084884586746	1.02774850720056
1	F	70	Happy	Actor 11	Others	7	0.985553431060123	1.14507321916108	0.936775553213909
1	F	70	Happy	Actor 11	Others	8	1.00467388995114	1.15165053363117	0.988760098349139
1	F	70	Happy	Actor 11	Others	9	1.02432547270023	0.868205510052122	1.36213558131366
1	F	70	Happy	Actor 11	Others	10	1.01285319736563	1.11479275254406	1.84334387074113
1	F	70	Happy	Actor 11	Others	11	1.11334183131506	1.00322660709854	2.4074464348437
1	F	70	Happy	Actor 11	Others	12	1.09060973018908	0.931496649292629	1.37653670530383
1	F	70	Happy	Actor 11	Others	13	1.09602719354153	0.88421444527178	1.44151738672287
1	F	70	Happy	Actor 11	Others	14	1.10558742298704	0.780094316207496	1.75201966982789
1	F	70	Happy	Actor 11	Others	15	1.32419800297429	0.816455696202532	1.83526519142957
1	F	71	Happy	Actor 14	Others	1	1.0373497888925	0.986847628375542	1.07668625804646
1	F	71	Happy	Actor 14	Others	2	1.03172025549421	1.09150692598293	1.06633081444165
1	F	71	Happy	Actor 14	Others	3	1.0264155028689	1.14607527633972	0.944304506017352
1	F	71	Happy	Actor 14	Others	4	1.00086608206128	0.831257870435148	1.21102714805486
1	F	71	Happy	Actor 14	Others	5	0.989715275522356	1.23212536728697	0.907920514973412
1	F	71	Happy	Actor 14	Others	6	1.00075782180362	1.06758080313418	0.916036943744752
1	F	71	Happy	Actor 14	Others	7	0.98884919346108	0.990205680705191	0.834872656031346
1	F	71	Happy	Actor 14	Others	8	1.0074699577785	1.05484818805093	0.797089280716485
1	F	71	Happy	Actor 14	Others	9	1.00487171159467	0.985868196446061	0.821718443884691
1	F	71	Happy	Actor 14	Others	10	0.995994370466602	0.887925003497971	0.780016792611251
1	F	71	Happy	Actor 14	Others	11	1.02803940673379	0.901357212816566	0.719563392107473
1	F	71	Happy	Actor 14	Others	12	0.984194002381726	0.905834615922765	0.590540162328575
1	F	71	Happy	Actor 14	Others	13	0.999350438454044	1.05121029802714	0.944584382871537
1	F	71	Happy	Actor 14	Others	14	1.01017646421998	0.91171120749965	0.676742233417296
1	F	71	Happy	Actor 14	Others	15	0.997834794846812	0.864838393731636	0.77050097956899
1	F	72	Fearful	Actor 11	Others	1	1.03916477334199	0.913136068146156	1.04479418886199
1	F	72	Fearful	Actor 11	Others	2	1.02964405496051	0.786819098856759	0.993946731234867
1	F	72	Fearful	Actor 11	Others	3	1.02499188575138	0.942613763730106	0.933817594834544
1	F	72	Fearful	Actor 11	Others	4	1.00411121930109	0.797803183142793	1.13599677158999
1	F	72	Fearful	Actor 11	Others	5	1.0196905766526	0.982963461107375	1.09887005649718
1	F	72	Fearful	Actor 11	Others	6	0.9985935302391	1.08596727191213	0.932203389830508
1	F	72	Fearful	Actor 11	Others	7	1.03440441415125	0.949899125756557	1.13115415657789
1	F	72	Fearful	Actor 11	Others	8	1.00778967867575	0.958081147724726	1.06860371267151
1	F	72	Fearful	Actor 11	Others	9	1.02023152656064	0.753866845998655	0.985875706214689
1	F	72	Fearful	Actor 11	Others	10	0.991128421508169	0.88690876485093	1.09200968523002
1	F	72	Fearful	Actor 11	Others	11	0.998052580331062	0.870993050885452	0.990314769975787
1	F	72	Fearful	Actor 11	Others	12	1.00432759926431	0.784689531495181	0.94955609362389
1	F	72	Fearful	Actor 11	Others	13	1.00032456994482	1.01322573414033	0.955609362389023
1	F	72	Fearful	Actor 11	Others	14	1.01016985827112	0.876933422999328	0.85593220338983
1	F	72	Fearful	Actor 11	Others	15	1.00616682895164	0.799036090562654	1.02098466505246
1	F	73	Disgusted	Actor 6	Others	1	0.954168394856906	0.930085233817093	0.948828125
1	F	73	Disgusted	Actor 6	Others	2	0.955516383243467	0.855217691776088	1.026953125
1	F	73	Disgusted	Actor 6	Others	3	0.973662380754874	0.820778622437226	0.9
1	F	73	Disgusted	Actor 6	Others	4	0.963293239319784	0.768140981340705	0.960546875
1	F	73	Disgusted	Actor 6	Others	5	0.994296972210701	0.846348767565077	1.042578125
1	F	73	Disgusted	Actor 6	Others	6	0.932185815014517	0.880442294402211	0.83828125
1	F	73	Disgusted	Actor 6	Others	7	0.946598921609291	0.903939184519696	0.84453125
1	F	73	Disgusted	Actor 6	Others	8	0.957279137287433	0.837710205021884	0.7890625
1	F	73	Disgusted	Actor 6	Others	9	0.940999585234343	0.872955540198111	0.93203125
1	F	73	Disgusted	Actor 6	Others	10	0.942658647863957	0.885740612762036	0.893359375
1	F	73	Disgusted	Actor 6	Others	11	0.939029448361676	0.781501958074176	0.9375
1	F	73	Disgusted	Actor 6	Others	12	0.974595603484032	0.890347846118406	0.769921875
1	F	73	Disgusted	Actor 6	Others	13	0.960700953961012	0.81720801658604	0.881640625
1	F	73	Disgusted	Actor 6	Others	14	0.967337204479469	0.924902096291177	0.835546875
1	F	73	Disgusted	Actor 6	Others	15	0.965263376192451	0.919373416263534	0.832421875
1	F	74	Neutral	Participant	Self	1	1.01248084081454	1.07625899280576	0.953571428571429
1	F	74	Neutral	Participant	Self	2	1.01872126122181	0.939712230215827	0.888095238095238
1	F	74	Neutral	Participant	Self	3	1.00240858331509	1.11884892086331	0.978174603174603
1	F	74	Neutral	Participant	Self	4	0.987409678125684	1.0494964028777	0.979365079365079
1	F	74	Neutral	Participant	Self	5	1.01029121961901	0.978129496402878	1.08293650793651
1	F	74	Neutral	Participant	Self	6	1.02715130282461	1.11309352517986	0.985714285714286
1	F	74	Neutral	Participant	Self	7	0.993869060652507	1.04489208633094	0.93531746031746
1	F	74	Neutral	Participant	Self	8	1.00175169695643	1.19136690647482	0.88968253968254
1	F	74	Neutral	Participant	Self	9	1.04532515874754	1.04877697841727	1.09880952380952
1	F	74	Neutral	Participant	Self	10	0.988832931902781	1.17294964028777	0.898412698412698
1	F	74	Neutral	Participant	Self	11	1.01948762864025	1.03798561151079	1.01071428571429
1	F	74	Neutral	Participant	Self	12	1.00437924239107	1.13568345323741	1.0031746031746
1	F	74	Neutral	Participant	Self	13	1.00295598861397	1.10460431654676	1.13492063492063
1	F	74	Neutral	Participant	Self	14	0.99737245456536	1.15611510791367	0.977777777777778
1	F	74	Neutral	Participant	Self	15	0.992117363696081	1.04273381294964	1.03253968253968
1	F	75	Sad	Participant	Self	1	1.02093901780896	0.924367674275139	1.11753936287074
1	F	75	Sad	Participant	Self	2	1.05375067458176	0.982356570018507	1.040278286342
1	F	75	Sad	Participant	Self	3	1.00151106314085	0.98568784700802	0.931526913218601
1	F	75	Sad	Participant	Self	4	0.989962223421479	1.05194324491055	0.906993775173929
1	F	75	Sad	Participant	Self	5	0.971289800323799	1.05848241826033	0.976199194434273
1	F	75	Sad	Participant	Self	6	0.978845116028063	0.820604565083282	1.04101061882094
1	F	75	Sad	Participant	Self	7	0.974203993524015	0.78260333127699	1.01391431709996
1	F	75	Sad	Participant	Self	8	1.00431732325958	0.899198025909932	1.05968509703405
1	F	75	Sad	Participant	Self	9	0.98758769562871	1.09364589759408	0.978030025631637
1	F	75	Sad	Participant	Self	10	0.978521316783594	1.00703269586675	1.06188209447089
1	F	75	Sad	Participant	Self	11	0.991149487317863	0.983466995681678	1.05382643720249
1	F	75	Sad	Participant	Self	12	0.981003777657852	0.990746452806909	1.01464664957891
1	F	75	Sad	Participant	Self	13	0.982083108472747	0.978408389882788	1.05858659831564
1	F	75	Sad	Participant	Self	14	1.00345385860766	1.01529919802591	1.09703405346027
1	F	75	Sad	Participant	Self	15	1.00442525634107	1.15792720542875	1.04540461369462
1	F	76	Fearful	Actor 14	Others	1	1.03168859649123	1.23811481024798	1.03850156087409
1	F	76	Fearful	Actor 14	Others	2	1.03497807017544	1.10535689820523	1.00520291363163
1	F	76	Fearful	Actor 14	Others	3	1.01524122807018	1.09741060419236	0.913978494623656
1	F	76	Fearful	Actor 14	Others	4	1.00449561403509	1.14412933278531	0.979188345473465
1	F	76	Fearful	Actor 14	Others	5	1.00997807017544	0.84052609946568	1.02774887270205
1	F	76	Fearful	Actor 14	Others	6	1.05657894736842	1.07083162076997	0.948317724592438
1	F	76	Fearful	Actor 14	Others	7	1.01524122807018	1.05863816961228	1.08324661810614
1	F	76	Fearful	Actor 14	Others	8	1.00701754385965	1.0946705028086	1.02046479361776
1	F	76	Fearful	Actor 14	Others	9	1.03497807017544	1.16810521989314	1.09781477627471
1	F	76	Fearful	Actor 14	Others	10	1.08092105263158	1.04137553089464	1.0454387790496
1	F	76	Fearful	Actor 14	Others	11	1.01271929824561	1.09343745718592	0.977800901838363
1	F	76	Fearful	Actor 14	Others	12	1.03190789473684	1.07042060556241	0.870274020117933
1	F	76	Fearful	Actor 14	Others	13	1.025	1.15961090560351	1.07943114810961
1	F	76	Fearful	Actor 14	Others	14	1.01074561403509	1.21605699410878	1.02289281997919
1	F	76	Fearful	Actor 14	Others	15	1.00274122807018	1.10343882723661	1.0738813735692
1	F	77	Happy	Participant	Self	1	1.02628313592781	1.18563472797373	1.07464553794829
1	F	77	Happy	Participant	Self	2	1.01646926113931	1.31672140511209	1.11092577147623
1	F	77	Happy	Participant	Self	3	0.997969543147208	1.2957304012566	1.12260216847373
1	F	77	Happy	Participant	Self	4	1.03079526226734	1.08996144509496	1.10675562969141
1	F	77	Happy	Participant	Self	5	1.01579244218838	1.04340996715693	0.95371142618849
1	F	77	Happy	Participant	Self	6	1.03914269599549	1.01742110524061	1.08632193494579
1	F	77	Happy	Participant	Self	7	1.00033840947547	0.820077109810081	0.922435362802335
1	F	77	Happy	Participant	Self	8	1.00146644106035	0.947451092388976	1.45746455379483
1	F	77	Happy	Participant	Self	9	1.00022560631698	1.01085249178923	1.11342785654712
1	F	77	Happy	Participant	Self	10	1.00857304004512	1.10524061116664	1.128023352794
1	F	77	Happy	Participant	Self	11	1.01443880428652	1.07653862630301	1.40617180984153
1	F	77	Happy	Participant	Self	12	1.04512126339538	0.95444809367414	1.61467889908257
1	F	77	Happy	Participant	Self	13	1.03790186125212	0.951592174782236	1.37864887406172
1	F	77	Happy	Participant	Self	14	1.03372814438804	1.02598886191632	1.32402001668057
1	F	77	Happy	Participant	Self	15	1.034179357022	1.12594602313294	1.36405337781485
1	F	78	Sad	Actor 14	Others	1	0.987783783783784	0.997788426096572	0.88974113135187
1	F	78	Sad	Actor 14	Others	2	0.985297297297297	0.949133800221157	1.21093000958773
1	F	78	Sad	Actor 14	Others	3	1.00216216216216	0.986976287013147	1.26238414829019
1	F	78	Sad	Actor 14	Others	4	1.00497297297297	1.05590367366998	1.05560882070949
1	F	78	Sad	Actor 14	Others	5	1.02356756756757	1.0501290084777	1.00639181847236
1	F	78	Sad	Actor 14	Others	6	0.998486486486487	1.02383585207028	0.940236497283477
1	F	78	Sad	Actor 14	Others	7	0.994810810810811	1.06376704754884	1.12687759667625
1	F	78	Sad	Actor 14	Others	8	0.986702702702703	1.05639513453741	0.97283477149249
1	F	78	Sad	Actor 14	Others	9	0.993405405405405	1.08453126919769	0.725471396612336
1	F	78	Sad	Actor 14	Others	10	0.986918918918919	1.08096817790883	1.08660914030042
1	F	78	Sad	Actor 14	Others	11	0.986702702702703	0.876766187492321	1.10802173218281
1	F	78	Sad	Actor 14	Others	12	0.972648648648649	1.14829831674653	1.10834132310642
1	F	78	Sad	Actor 14	Others	13	0.990594594594595	0.968177908834009	0.894854586129754
1	F	78	Sad	Actor 14	Others	14	1.00356756756757	0.992996682639145	0.933525087887504
1	F	78	Sad	Actor 14	Others	15	0.993945945945946	0.992505221771716	0.945989133908597
1	F	79	Happy	Actor 14	Others	1	1.01918172746424	0.96178575761252	1.20816326530612
1	F	79	Happy	Actor 14	Others	2	1.01607717041801	0.872012616765741	1.06972789115646
1	F	79	Happy	Actor 14	Others	3	1.0299368000887	0.998908164503215	1.07755102040816
1	F	79	Happy	Actor 14	Others	4	1.02616698081827	0.914351571029965	1.21054421768707
1	F	79	Happy	Actor 14	Others	5	1.00077613926156	0.876379958752881	0.972789115646259
1	F	79	Happy	Actor 14	Others	6	1.02661048896773	0.998301589227223	0.817687074829932
1	F	79	Happy	Actor 14	Others	7	1.03803082381639	0.969428606090016	0.892857142857143
1	F	79	Happy	Actor 14	Others	8	1.00842665483978	0.930243843260949	0.982993197278912
1	F	79	Happy	Actor 14	Others	9	1.01186384299812	0.937037486352056	1.02959183673469
1	F	79	Happy	Actor 14	Others	10	1.01219647411021	1.01965303894213	0.968707482993197
1	F	79	Happy	Actor 14	Others	11	1.01862734227741	0.930607788426544	0.823809523809524
1	F	79	Happy	Actor 14	Others	12	1.03614591418117	0.875773383476889	0.912244897959184
1	F	79	Happy	Actor 14	Others	13	1.03780906974166	0.956811840349387	0.968027210884354
1	F	79	Happy	Actor 14	Others	14	1.06408692759729	0.880989930850419	1.20442176870748
1	F	79	Happy	Actor 14	Others	15	1.0270539971172	0.905010311779692	1.36462585034014
1	F	80	Angry	Actor 14	Others	1	1.01384831764579	1.09081527347781	0.901813880126183
1	F	80	Angry	Actor 14	Others	2	0.995564210754084	1.17647058823529	0.969242902208202
1	F	80	Angry	Actor 14	Others	3	1.01103537812399	1.09339525283798	0.876182965299685
1	F	80	Angry	Actor 14	Others	4	1.01914962674456	1.07430340557276	1.0461356466877
1	F	80	Angry	Actor 14	Others	5	1.00757329871254	1.06269349845201	1.01301261829653
1	F	80	Angry	Actor 14	Others	6	1.01103537812399	1.01277089783282	1.1731072555205
1	F	80	Angry	Actor 14	Others	7	1.02748025532836	1.09042827657379	0.991324921135647
1	F	80	Angry	Actor 14	Others	8	0.995564210754084	1.13248194014448	1.59739747634069
1	F	80	Angry	Actor 14	Others	9	1.03159147462945	0.985552115583075	0.964905362776025
1	F	80	Angry	Actor 14	Others	10	1.00714053878611	1.01264189886481	1.20701892744479
1	F	80	Angry	Actor 14	Others	11	0.999026290165531	0.989938080495356	0.968059936908517
1	F	80	Angry	Actor 14	Others	12	1.028129395218	1.05392156862745	1.47160883280757
1	F	80	Angry	Actor 14	Others	13	1.00659958887807	1.00219298245614	0.902602523659306
1	F	80	Angry	Actor 14	Others	14	0.989613761765661	0.935887512899897	0.835567823343849
1	F	80	Angry	Actor 14	Others	15	0.996970680514984	1.10913312693498	1.01301261829653
1	F	81	Disgusted	Actor 6	Others	1	0.999142183143899	1.02765685019206	1.09839203675345
1	F	81	Disgusted	Actor 6	Others	2	1.00686253484881	0.891421254801537	1.10643185298622
1	F	81	Disgusted	Actor 6	Others	3	0.998069912073772	1.11139564660691	1.01033690658499
1	F	81	Disgusted	Actor 6	Others	4	0.991636285653013	1.05288092189501	1.01569678407351
1	F	81	Disgusted	Actor 6	Others	5	0.999785545785975	1.17259923175416	0.979326186830015
1	F	81	Disgusted	Actor 6	Others	6	1.01415397812567	1.05313700384123	0.990045941807044
1	F	81	Disgusted	Actor 6	Others	7	0.995818142826507	1.03060179257362	0.861026033690658
1	F	81	Disgusted	Actor 6	Others	8	0.991743512760026	1.00371318822023	0.826569678407351
1	F	81	Disgusted	Actor 6	Others	9	0.993780827793266	1.21971830985915	0.852220520673813
1	F	81	Disgusted	Actor 6	Others	10	0.990671241689899	1.12176696542894	0.973200612557427
1	F	81	Disgusted	Actor 6	Others	11	0.98584602187433	1.01933418693982	0.891271056661562
1	F	81	Disgusted	Actor 6	Others	12	0.981771391807849	0.880025608194622	0.93874425727412
1	F	81	Disgusted	Actor 6	Others	13	0.987239974265494	1.11062740076825	1.46477794793262
1	F	81	Disgusted	Actor 6	Others	14	1.00150117949818	0.895646606914213	0.891271056661562
1	F	81	Disgusted	Actor 6	Others	15	0.990349560368861	0.843790012804097	1.02373660030628
1	F	82	Sad	Actor 11	Others	1	1.01241154055525	1.00737898465171	0.939431396786156
1	F	82	Sad	Actor 11	Others	2	1.01121393576483	1.03704250295159	1.05727235269881
1	F	82	Sad	Actor 11	Others	3	0.99412084921067	1.11068476977568	1.09765142150803
1	F	82	Sad	Actor 11	Others	4	1	1.09932113341204	1.05397610218377
1	F	82	Sad	Actor 11	Others	5	1.03418617310833	1.17812868949233	1.08364235681912
1	F	82	Sad	Actor 11	Others	6	1.00718562874252	1.11762101534829	1.02801812937783
1	F	82	Sad	Actor 11	Others	7	1.01252041371802	1.07659386068477	1.19859909353111
1	F	82	Sad	Actor 11	Others	8	1.02057702776266	1.27021841794569	1.73011948908117
1	F	82	Sad	Actor 11	Others	9	1.01491562329886	1.17384887839433	1.04738360115369
1	F	82	Sad	Actor 11	Others	10	1.00195971692978	1.20823494687131	0.969509682735888
1	F	82	Sad	Actor 11	Others	11	1.0056614044638	1.25206611570248	0.99876390605686
1	F	82	Sad	Actor 11	Others	12	1.02155688622755	1.25826446280992	1.06180469715698
1	F	82	Sad	Actor 11	Others	13	1.00261295590637	1.0659681227863	0.92171405026782
1	F	82	Sad	Actor 11	Others	14	0.97125748502994	1.2448347107438	1.1557478368356
1	F	82	Sad	Actor 11	Others	15	0.969733260751225	1.28143447461629	1.15822002472188
1	F	83	Disgusted	Actor 11	Others	1	1.02413677505867	1.1690627591927	1.14977973568282
1	F	83	Disgusted	Actor 11	Others	2	1.00804559168622	1.01188830522533	1.0152182619143
1	F	83	Disgusted	Actor 11	Others	3	1.02424851938764	1.15205971799834	1.21425710853024
1	F	83	Disgusted	Actor 11	Others	4	1.03140015644206	1.091235830799	0.907488986784141
1	F	83	Disgusted	Actor 11	Others	5	1.03441725332439	1.05640033176666	1.05166199439327
1	F	83	Disgusted	Actor 11	Others	6	0.996759414459716	1.1215095382914	1.07929515418502
1	F	83	Disgusted	Actor 11	Others	7	1.01452676276679	1.33328725463091	0.947136563876652
1	F	83	Disgusted	Actor 11	Others	8	0.990836965024025	1.19961293889964	0.941930316379656
1	F	83	Disgusted	Actor 11	Others	9	1.04559168622192	1.10768592756428	1.21505806968362
1	F	83	Disgusted	Actor 11	Others	10	1.02246061012404	1.15510091235831	1.08209851822187
1	F	83	Disgusted	Actor 11	Others	11	1.04715610682758	1.07050041470832	1.00640768922707
1	F	83	Disgusted	Actor 11	Others	12	1.01117443289753	1.04589438761404	1.04565478574289
1	F	83	Disgusted	Actor 11	Others	13	0.994636272209185	1.1882775781034	0.932318782539047
1	F	83	Disgusted	Actor 11	Others	14	1.03978098111521	1.20058059165054	0.891870244293152
1	F	83	Disgusted	Actor 11	Others	15	1.02000223488658	1.0201824716616	1.19423307969563
1	F	84	Angry	Participant	Self	1	0.993582325092057	0.986263390044109	0.848569651741294
1	F	84	Angry	Participant	Self	2	0.975802209363493	0.956773787019534	0.886194029850746
1	F	84	Angry	Participant	Self	3	1.01378221988427	1.01839949590422	0.715485074626866
1	F	84	Angry	Participant	Self	4	0.965807469752762	1.00239445494644	0.848569651741294
1	F	84	Angry	Participant	Self	5	0.995791688584955	0.932577189666037	0.973258706467662
1	F	84	Angry	Participant	Self	6	0.960126249342451	1.03629489603025	0.852300995024876
1	F	84	Angry	Participant	Self	7	0.976117832719621	0.949968494013863	0.941542288557214
1	F	84	Angry	Participant	Self	8	0.999684376643872	0.797983616887209	0.933768656716418
1	F	84	Angry	Participant	Self	9	0.986112572330352	0.91304347826087	0.891791044776119
1	F	84	Angry	Participant	Self	10	1.0145186743819	0.936735979836169	0.840485074626866
1	F	84	Angry	Participant	Self	11	0.984955286691215	0.884436042848141	0.971393034825871
1	F	84	Angry	Participant	Self	12	0.984850078905839	0.878512917454316	0.833644278606965
1	F	84	Angry	Participant	Self	13	1.00126249342451	0.891619407687461	0.981965174129353
1	F	84	Angry	Participant	Self	14	0.984955286691215	1.15979836168872	0.745335820895522
1	F	84	Angry	Participant	Self	15	0.98211467648606	0.851417769376182	0.873134328358209
1	F	85	Sad	Participant	Self	1	1.00799654203588	0.95074687121518	0.957008039147151
1	F	85	Sad	Participant	Self	2	1.010265830992	1.00336428475306	0.982873121286264
1	F	85	Sad	Participant	Self	3	0.993192133131619	0.95787915489167	0.887801468018176
1	F	85	Sad	Participant	Self	4	1.01891074130106	1.13053424841879	1.10555749737854
1	F	85	Sad	Participant	Self	5	1.00875297168792	1.10227425649307	0.962250961202377
1	F	85	Sad	Participant	Self	6	0.995569483466609	1.04965684295519	0.987766515204474
1	F	85	Sad	Participant	Self	7	1.02388156472877	1.11869196608801	1.15554002097169
1	F	85	Sad	Participant	Self	8	1.02258482818241	0.958552011842282	1.06850751485495
1	F	85	Sad	Participant	Self	9	1.01728982061811	1.1246131072534	0.997553303040895
1	F	85	Sad	Participant	Self	10	1.00345796412362	1.01157313955053	1.01957357567284
1	F	85	Sad	Participant	Self	11	0.982602118003026	0.999327143049388	0.923802866130724
1	F	85	Sad	Participant	Self	12	1.04225199913551	1.24855335755618	1.04928346731912
1	F	85	Sad	Participant	Self	13	1.00637562135293	1.006593998116	0.906675987416987
1	F	85	Sad	Participant	Self	14	1.03209422952237	1.24653478670435	1.22579517651171
1	F	85	Sad	Participant	Self	15	1.00724011238383	1.03687256089355	0.919958056623558
1	F	86	Angry	Actor 14	Others	1	0.983319167020824	0.946823118212458	0.89351403678606
1	F	86	Angry	Actor 14	Others	2	0.961857203569911	1.05092997128948	0.885769603097773
1	F	86	Angry	Actor 14	Others	3	0.957501062473438	1.07115216577206	0.927395934172314
1	F	86	Angry	Actor 14	Others	4	0.982044198895028	0.986144051928598	1.00354953210713
1	F	86	Angry	Actor 14	Others	5	0.977900552486188	0.910997378604419	0.994191674733785
1	F	86	Angry	Actor 14	Others	6	0.980450488737782	1.01485457495943	0.85188770571152
1	F	86	Angry	Actor 14	Others	7	0.975031874203145	0.919985020596679	0.945788964181994
1	F	86	Angry	Actor 14	Others	8	0.996281342966426	0.951566595930595	0.955469506292352
1	F	86	Angry	Actor 14	Others	9	0.992137696557586	0.826613406565972	0.973539851565021
1	F	86	Angry	Actor 14	Others	10	0.997237569060773	1.00024965672201	1.00871248789932
1	F	86	Angry	Actor 14	Others	11	0.988950276243094	1.20733990762701	0.967086156824782
1	F	86	Angry	Actor 14	Others	12	1.00849978750531	1.05592310572962	1.05453372055502
1	F	86	Angry	Actor 14	Others	13	1.00159371015725	0.875296467357384	0.901258470474347
1	F	86	Angry	Actor 14	Others	14	0.979281767955801	1.12208213706154	0.788964181994192
1	F	86	Angry	Actor 14	Others	15	0.984275393115172	0.970665335164149	0.958696353662472
1	F	87	Disgusted	Actor 11	Others	1	1.01473336998351	1.41156259336719	0.780965237934526
1	F	87	Disgusted	Actor 11	Others	2	1.03826278174821	1.33612190020914	0.868039149510631
1	F	87	Disgusted	Actor 11	Others	3	1.03188565145684	1.24604123095309	1.01754978062774
1	F	87	Disgusted	Actor 11	Others	4	1.02319956019791	1.03420974006573	0.987175160310496
1	F	87	Disgusted	Actor 11	Others	5	1.00417811984607	1.1213026590977	0.944988187647655
1	F	87	Disgusted	Actor 11	Others	6	1.00989554700385	1.24902898117717	0.908538643266959
1	F	87	Disgusted	Actor 11	Others	7	1.01374381528312	1.27278159545862	0.972325345933176
1	F	87	Disgusted	Actor 11	Others	8	0.999230346344145	1.22303555422767	1.09247384407695
1	F	87	Disgusted	Actor 11	Others	9	1.0263881253436	1.2022706901703	1.01113736078299
1	F	87	Disgusted	Actor 11	Others	10	1.02484881803189	1.17567971317598	1.08167397907526
1	F	87	Disgusted	Actor 11	Others	11	1.07960417811985	1.08873618165521	0.952413094836315
1	F	87	Disgusted	Actor 11	Others	12	1.04562946673997	1.39871526740365	1.12757340533243
1	F	87	Disgusted	Actor 11	Others	13	0.972292468389225	1.21481924111144	0.925075936550793
1	F	87	Disgusted	Actor 11	Others	14	1.00142935678944	1.02778607708396	0.882888963887951
1	F	87	Disgusted	Actor 11	Others	15	1.01737218251787	1.15013444876008	0.957475531555856
1	F	88	Disgusted	Actor 6	Others	1	1.23721633888048	0.936294945284002	1.14870580274065
1	F	88	Disgusted	Actor 6	Others	2	1.04609178013111	0.97186034392913	0.711047200135341
1	F	88	Disgusted	Actor 6	Others	3	1.0018154311649	1.07386659718603	0.652173913043478
1	F	88	Disgusted	Actor 6	Others	4	0.944931921331316	0.98970818134445	0.685163254948401
1	F	88	Disgusted	Actor 6	Others	5	0.982955118507312	1.04455445544554	0.595499915411944
1	F	88	Disgusted	Actor 6	Others	6	0.962077660110943	0.826993225638353	0.496193537472509
1	F	88	Disgusted	Actor 6	Others	7	0.952899646999496	1.02866076081292	0.509727626459144
1	F	88	Disgusted	Actor 6	Others	8	0.958648512355018	1.03673788431475	0.464050076129251
1	F	88	Disgusted	Actor 6	Others	9	0.94160363086233	1.09106305367379	0.58433429199797
1	F	88	Disgusted	Actor 6	Others	10	0.959657085224407	1.0255341323606	0.620537980037219
1	F	88	Disgusted	Actor 6	Others	11	0.924457892082703	0.947498697238145	0.553205887328709
1	F	88	Disgusted	Actor 6	Others	12	0.917498739283913	1.07230328295988	0.44560987988496
1	F	88	Disgusted	Actor 6	Others	13	0.950176500252143	1.34679520583637	0.705295212316021
1	F	88	Disgusted	Actor 6	Others	14	0.916187594553707	0.94293903074518	0.46574183725258
1	F	88	Disgusted	Actor 6	Others	15	0.923348461926374	1.09458051068265	0.570631026899002
1	F	89	Neutral	Participant	Self	1	0.967521367521368	1.08985216018372	0.901436685599733
1	F	89	Neutral	Participant	Self	2	0.986111111111111	1.16951342041051	1.05546274640829
1	F	89	Neutral	Participant	Self	3	0.986752136752137	0.976460456437491	1.17373872368861
1	F	89	Neutral	Participant	Self	4	0.980448717948718	1.0937275728434	1.06314734380221
1	F	89	Neutral	Participant	Self	5	0.985042735042735	1.08612028132625	1.149014366856
1	F	89	Neutral	Participant	Self	6	1.00149572649573	1.14310320080379	0.996992983628466
1	F	89	Neutral	Participant	Self	7	0.98707264957265	1.28347925936558	1.20180420982292
1	F	89	Neutral	Participant	Self	8	0.98482905982906	1.24128032151572	0.972268626795857
1	F	89	Neutral	Participant	Self	9	1.01175213675214	1.1156882445816	1.16037420648179
1	F	89	Neutral	Participant	Self	10	0.983440170940171	1.30012918042199	1.09154694286669
1	F	89	Neutral	Participant	Self	11	0.986217948717949	1.23453423281183	1.15536251252923
1	F	89	Neutral	Participant	Self	12	1.01442307692308	1.15042342471652	0.878048780487805
1	F	89	Neutral	Participant	Self	13	0.962393162393162	1.19319649777523	1.24624122953558
1	F	89	Neutral	Participant	Self	14	0.969230769230769	1.08066599684226	1.25091881055797
1	F	89	Neutral	Participant	Self	15	0.990491452991453	1.14166786278169	0.99198128967591
1	F	90	Happy	Actor 14	Others	1	1.02012758468984	0.777847074965698	0.638522427440633
1	F	90	Happy	Actor 14	Others	2	1.01418829740431	0.844580266932768	0.669598358252712
1	F	90	Happy	Actor 14	Others	3	0.985041794984602	0.998627915679182	0.724714160070361
1	F	90	Happy	Actor 14	Others	4	1.3988121425429	1.08519396282899	1.36616827909704
1	F	90	Happy	Actor 14	Others	5	1.10228772547294	0.802295122863914	1.10964526531809
1	F	90	Happy	Actor 14	Others	6	1.05521337439507	0.947486590994138	0.910876575784228
1	F	90	Happy	Actor 14	Others	7	1.01825780906291	0.750530123487589	0.819114629141014
1	F	90	Happy	Actor 14	Others	8	1.09590849098108	1.05201446925284	1.45060099677514
1	F	90	Happy	Actor 14	Others	9	1.1039375274967	0.96482474741175	1.08355321020229
1	F	90	Happy	Actor 14	Others	10	1.06445226572811	0.976300361731321	0.787452360011727
1	F	90	Happy	Actor 14	Others	11	1.07567091948966	0.872021953349133	1.1624157138669
1	F	90	Happy	Actor 14	Others	12	1.25549934007919	0.748659099413746	1.54060392846673
1	F	90	Happy	Actor 14	Others	13	1.36306643202816	0.931769988773856	1.50161243037232
1	F	90	Happy	Actor 14	Others	14	1.2181038275407	1.00087314456779	1.09909117560833
1	F	90	Happy	Actor 14	Others	15	1.0237571491421	0.985780217038793	0.822632659044269
1	F	91	Fearful	Actor 14	Others	1	0.944788975021533	0.856094735487193	0.703608688216179
1	F	91	Fearful	Actor 14	Others	2	0.790869939707149	0.944523104646673	0.456473405165042
1	F	91	Fearful	Actor 14	Others	3	0.797846683893196	1.19822370961514	0.623909697280657
1	F	91	Fearful	Actor 14	Others	4	0.823514211886305	0.894452310464667	0.572943389772533
1	F	91	Fearful	Actor 14	Others	5	0.849095607235142	1.07040803192174	0.538566786386181
1	F	91	Fearful	Actor 14	Others	6	0.805081826012059	0.912601364396962	0.554472378997777
1	F	91	Fearful	Actor 14	Others	7	0.825064599483204	0.957394774102201	0.489310757653498
1	F	91	Fearful	Actor 14	Others	8	0.861412575366064	1.12691466083151	0.535659312467932
1	F	91	Fearful	Actor 14	Others	9	0.825150732127476	0.893808726991891	0.520779887121601
1	F	91	Fearful	Actor 14	Others	10	0.796554694229113	0.979920195649376	0.479391140755943
1	F	91	Fearful	Actor 14	Others	11	0.784237726098191	0.95443429012743	0.580981700017103
1	F	91	Fearful	Actor 14	Others	12	0.795951765719207	1.03822885828292	0.528305113733539
1	F	91	Fearful	Actor 14	Others	13	0.790783807062877	1.03037713991505	0.502479904224389
1	F	91	Fearful	Actor 14	Others	14	0.795779500430663	0.890848243017119	0.469129468103301
1	F	91	Fearful	Actor 14	Others	15	0.778552971576227	0.936542669584245	0.442791174961519
1	F	92	Angry	Actor 14	Others	1	1.00297422339722	0.865266727533586	0.818552178000627
1	F	92	Angry	Actor 14	Others	2	1.02115003304693	1.05125864092866	0.82858038232529
1	F	92	Angry	Actor 14	Others	3	0.99823749724609	1.04238946132777	0.974616107803197
1	F	92	Angry	Actor 14	Others	4	1.00771094954836	0.922394678492239	0.805076778439361
1	F	92	Angry	Actor 14	Others	5	1.00671954174928	1.02034694143733	0.863052334691319
1	F	92	Angry	Actor 14	Others	6	1.0068296981714	1.01499934785444	0.805390159824507
1	F	92	Angry	Actor 14	Others	7	0.990526547697731	0.886004956306248	0.803509871513632
1	F	92	Angry	Actor 14	Others	8	1.00693985459352	1.16773183774618	0.832654340332184
1	F	92	Angry	Actor 14	Others	9	0.977197620621282	0.967392722055563	0.756189282356628
1	F	92	Angry	Actor 14	Others	10	0.982485128883014	0.925916264510239	0.751488561579442
1	F	92	Angry	Actor 14	Others	11	0.975214805023133	0.93856788835268	0.643371983704168
1	F	92	Angry	Actor 14	Others	12	0.966181978409341	0.996608843093779	0.717643371983704
1	F	92	Angry	Actor 14	Others	13	1.01277814496585	1.13734185470197	0.890943277969289
1	F	92	Angry	Actor 14	Others	14	1.0181758096497	1.18925264118951	0.798495769351301
1	F	92	Angry	Actor 14	Others	15	1.03436880370126	1.10682144254598	0.732999059855845
1	F	93	Neutral	Actor 11	Others	1	0.996038732394366	0.979837094405128	1.0411198600175
1	F	93	Neutral	Actor 11	Others	2	1.01056338028169	1.02123113900387	1.29396325459318
1	F	93	Neutral	Actor 11	Others	3	1.015625	0.988249432501001	1.17847769028871
1	F	93	Neutral	Actor 11	Others	4	1.0275088028169	0.896781946855388	1.20384951881015
1	F	93	Neutral	Actor 11	Others	5	0.984264964788732	1.00667645880625	1.23578302712161
1	F	93	Neutral	Actor 11	Others	6	0.991087147887324	0.995192949659501	1.08442694663167
1	F	93	Neutral	Actor 11	Others	7	0.984264964788732	1.06916811323274	1.15398075240595
1	F	93	Neutral	Actor 11	Others	8	0.995818661971831	1.11042862865536	0.925634295713036
1	F	93	Neutral	Actor 11	Others	9	1.00693221830986	1.23594605421285	1.12860892388451
1	F	93	Neutral	Actor 11	Others	10	1.01342429577465	1.24369074642809	1.2007874015748
1	F	93	Neutral	Actor 11	Others	11	1.00880281690141	1.02630524769662	1.20953630796151
1	F	93	Neutral	Actor 11	Others	12	0.995598591549296	1.2367472292696	1.13954505686789
1	F	93	Neutral	Actor 11	Others	13	1.04742517605634	1.15930030711711	1.06211723534558
1	F	93	Neutral	Actor 11	Others	14	1.02541813380282	1.34637468286821	0.934820647419073
1	F	93	Neutral	Actor 11	Others	15	0.998349471830986	0.930297770062759	1.0573053368329
1	F	94	Disgusted	Participant	Self	1	1.00011024142873	1.00139411682699	1.00039556962025
1	F	94	Disgusted	Participant	Self	2	1.01289824716128	1.11362052139969	0.897547468354431
1	F	94	Disgusted	Participant	Self	3	1.01929225002756	1.28802453645616	0.892009493670886
1	F	94	Disgusted	Participant	Self	4	0.986440304266343	0.974905897114178	0.895174050632911
1	F	94	Disgusted	Participant	Self	5	0.995700584279572	1.0557646730796	0.942246835443038
1	F	94	Disgusted	Participant	Self	6	1.01455186859222	1.10302523351457	0.918908227848101
1	F	94	Disgusted	Participant	Self	7	1.00970124572814	1.01073469956782	0.981803797468354
1	F	94	Disgusted	Participant	Self	8	0.990408995700585	1.05478879130071	0.842563291139241
1	F	94	Disgusted	Participant	Self	9	1.00330724286187	1.06022584692597	1.10482594936709
1	F	94	Disgusted	Participant	Self	10	0.981148715687355	1.0429387982713	1.01542721518987
1	F	94	Disgusted	Participant	Self	11	1.0224892514607	0.915098285236303	0.912579113924051
1	F	94	Disgusted	Participant	Self	12	0.984455958549223	1.15042520563223	0.763053797468354
1	F	94	Disgusted	Participant	Self	13	1.00859883144086	1.01575352014499	0.924841772151899
1	F	94	Disgusted	Participant	Self	14	1.05423878293463	1.1265858078907	1.29193037974684
1	F	94	Disgusted	Participant	Self	15	1.03384411861978	0.807611877875366	0.937895569620253
1	F	95	Happy	Actor 11	Others	1	1.05237233614797	0.813044741429402	1.19964574898785
1	F	95	Happy	Actor 11	Others	2	0.922798552472859	0.873474723997676	1.34919028340081
1	F	95	Happy	Actor 11	Others	3	1.08584640128669	0.782103428239396	1.29706477732794
1	F	95	Happy	Actor 11	Others	4	1.01125854443104	0.675043579314352	1.417004048583
1	F	95	Happy	Actor 11	Others	5	0.958886208283072	0.973271353864033	1.25151821862348
1	F	95	Happy	Actor 11	Others	6	0.936469642139123	0.794741429401511	1.23810728744939
1	F	95	Happy	Actor 11	Others	7	0.957277844792923	0.952934340499709	1.2122975708502
1	F	95	Happy	Actor 11	Others	8	0.976578206674708	0.80055200464846	1.23658906882591
1	F	95	Happy	Actor 11	Others	9	0.976980297547246	0.824084834398606	1.52277327935223
1	F	95	Happy	Actor 11	Others	10	0.991556091676719	0.803457292271935	1.15738866396761
1	F	95	Happy	Actor 11	Others	11	0.950442299959791	0.884224288204532	1.09615384615385
1	F	95	Happy	Actor 11	Others	12	0.910032167269803	0.930999418942475	1.17358299595142
1	F	95	Happy	Actor 11	Others	13	0.934258142340169	0.794886693782685	1.03846153846154
1	F	95	Happy	Actor 11	Others	14	0.935866505830318	1.01147588611273	1.29782388663968
1	F	95	Happy	Actor 11	Others	15	0.924406915963008	0.987652527600233	1.15005060728745
1	F	96	Neutral	Participant	Self	1	0.887283805031447	1.14194849519082	1.00139303482587
1	F	96	Neutral	Participant	Self	2	0.917551100628931	0.877753645671734	1.02885572139304
1	F	96	Neutral	Participant	Self	3	0.865271226415095	0.906608749612163	0.902686567164179
1	F	96	Neutral	Participant	Self	4	0.881977201257862	0.997983245423519	0.769751243781095
1	F	96	Neutral	Participant	Self	5	0.895538522012579	1.07725721377599	0.870248756218906
1	F	96	Neutral	Participant	Self	6	0.875687893081761	1.09695935463854	0.765970149253731
1	F	96	Neutral	Participant	Self	7	0.866941823899371	1.15730685696556	0.87044776119403
1	F	96	Neutral	Participant	Self	8	0.896521226415094	1.25131864722308	0.738308457711443
1	F	96	Neutral	Participant	Self	9	0.888659591194969	1.14179336022339	0.622686567164179
1	F	96	Neutral	Participant	Self	10	0.906643081761006	1.11371393112007	0.707064676616915
1	F	96	Neutral	Participant	Self	11	0.919319968553459	1.22013651877133	0.679402985074627
1	F	96	Neutral	Participant	Self	12	0.871757075471698	1.01597890164443	0.601592039800995
1	F	96	Neutral	Participant	Self	13	0.913522012578616	1.28932671424139	0.607761194029851
1	F	96	Neutral	Participant	Self	14	0.878242924528302	1.38380390940118	0.707064676616915
1	F	96	Neutral	Participant	Self	15	0.895931603773585	1.14846416382253	0.767164179104478
1	F	97	Fearful	Actor 11	Others	1	1.00882287245924	1.05894856171178	1.11517952364024
1	F	97	Fearful	Actor 11	Others	2	1.0064775519321	1.10429360918237	0.974404550302169
1	F	97	Fearful	Actor 11	Others	3	1.02010274737547	1.03740966416324	0.880910060433701
1	F	97	Fearful	Actor 11	Others	4	0.996649542104088	1.11860563979028	0.948098115890508
1	F	97	Fearful	Actor 11	Others	5	1.00055840964932	1.13901091115205	0.976537504443654
1	F	97	Fearful	Actor 11	Others	6	1.00312709403619	1.13631854895848	1.05758976182012
1	F	97	Fearful	Actor 11	Others	7	0.991623855260219	1.1584242596004	1.27621756132243
1	F	97	Fearful	Actor 11	Others	8	1.02602188965825	1.04619526711067	1.27017419125489
1	F	97	Fearful	Actor 11	Others	9	0.988943488943489	1.05838174861839	0.98435833629577
1	F	97	Fearful	Actor 11	Others	10	1.02725039088675	1.06362476973218	1.04799146818343
1	F	97	Fearful	Actor 11	Others	11	0.980567344203708	1.08006234944027	1.1564166370423
1	F	97	Fearful	Actor 11	Others	12	0.989055170873353	1.07070993339946	1.22253821542837
1	F	97	Fearful	Actor 11	Others	13	0.995979450524905	1.00410939492702	0.908993956629932
1	F	97	Fearful	Actor 11	Others	14	1.00926960017869	1.3184072552076	0.994312122289371
1	F	97	Fearful	Actor 11	Others	15	1.01474201474201	1.09267394076803	1.18059011731248
1	F	98	Happy	Actor 11	Others	1	0.986085241590884	1.03764739309561	0.952966714905933
1	F	98	Happy	Actor 11	Others	2	0.977758299550783	1.02756073305867	1.15376266280753
1	F	98	Happy	Actor 11	Others	3	1.00109565026843	1.17033669555335	0.930897250361795
1	F	98	Happy	Actor 11	Others	4	1.00087652021475	0.940190367949993	1.14435600578871
1	F	98	Happy	Actor 11	Others	5	0.9891530623425	1.07898849268362	1.12771345875543
1	F	98	Happy	Actor 11	Others	6	0.960666155363208	1.10001420656343	0.981548480463097
1	F	98	Happy	Actor 11	Others	7	0.976005259121288	1.07018042335559	1.47286541244573
1	F	98	Happy	Actor 11	Others	8	0.963405281034294	1.05497940048302	0.876628075253256
1	F	98	Happy	Actor 11	Others	9	0.979073079872905	0.92285836056258	1.06620839363242
1	F	98	Happy	Actor 11	Others	10	0.93710967459187	1.06733911066913	0.942112879884226
1	F	98	Happy	Actor 11	Others	11	0.975895694094445	0.837192783065776	1.09298118668596
1	F	98	Happy	Actor 11	Others	12	0.970088747671743	1.02116777951414	1.06801736613603
1	F	98	Happy	Actor 11	Others	13	0.964829626383258	1.07756783634039	0.938133140376266
1	F	98	Happy	Actor 11	Others	14	0.985427851429824	0.905384287540844	1.21128798842258
1	F	98	Happy	Actor 11	Others	15	0.993206968335707	0.989345077425771	1.06150506512301
1	F	99	Angry	Actor 6	Others	1	0.984753171979955	0.898584905660377	0.818695106649937
1	F	99	Angry	Actor 6	Others	2	1.03465188186374	1.1661051212938	1.29830614805521
1	F	99	Angry	Actor 6	Others	3	0.995202047126559	1.18716307277628	1.05897114178168
1	F	99	Angry	Actor 6	Others	4	0.981341294381064	1.22270889487871	0.679422835633626
1	F	99	Angry	Actor 6	Others	5	0.984539929630025	1.0582884097035	0.758469259723965
1	F	99	Angry	Actor 6	Others	6	1.04158225823649	1.04396900269542	1.01505646173149
1	F	99	Angry	Actor 6	Others	7	1.01034225397164	0.963611859838275	1.24968632371393
1	F	99	Angry	Actor 6	Others	8	1.00234566584924	1.09080188679245	1.10006273525721
1	F	99	Angry	Actor 6	Others	9	0.997441091800832	1.16391509433962	1.27728983688833
1	F	99	Angry	Actor 6	Others	10	0.993709350677045	1.02358490566038	1.01223337515684
1	F	99	Angry	Actor 6	Others	11	0.988271670753812	1.26145552560647	0.867001254705144
1	F	99	Angry	Actor 6	Others	12	1.01546007036998	1.16964285714286	1.13331242158093
1	F	99	Angry	Actor 6	Others	13	0.971852009809148	1.06283692722372	0.984943538268507
1	F	99	Angry	Actor 6	Others	14	0.993922593026975	1.11287061994609	1.16436637390213
1	F	99	Angry	Actor 6	Others	15	0.96172299818744	1.19188005390836	1.05489335006274
1	F	100	Fearful	Actor 14	Others	1	NA	NA	NA
1	F	100	Fearful	Actor 14	Others	2	NA	NA	NA
1	F	100	Fearful	Actor 14	Others	3	NA	NA	NA
1	F	100	Fearful	Actor 14	Others	4	NA	NA	NA
1	F	100	Fearful	Actor 14	Others	5	NA	NA	NA
1	F	100	Fearful	Actor 14	Others	6	NA	NA	NA
1	F	100	Fearful	Actor 14	Others	7	NA	NA	NA
1	F	100	Fearful	Actor 14	Others	8	NA	NA	NA
1	F	100	Fearful	Actor 14	Others	9	NA	NA	NA
1	F	100	Fearful	Actor 14	Others	10	NA	NA	NA
1	F	100	Fearful	Actor 14	Others	11	NA	NA	NA
1	F	100	Fearful	Actor 14	Others	12	NA	NA	NA
1	F	100	Fearful	Actor 14	Others	13	NA	NA	NA
1	F	100	Fearful	Actor 14	Others	14	NA	NA	NA
1	F	100	Fearful	Actor 14	Others	15	NA	NA	NA
1	F	101	Happy	Actor 6	Others	1	0.977173438182613	1.13742133762623	0.927272727272727
1	F	101	Happy	Actor 6	Others	2	0.985692442114461	1.02004975852481	1.0442538593482
1	F	101	Happy	Actor 6	Others	3	0.968545216251638	1.20620518074052	1.42881646655232
1	F	101	Happy	Actor 6	Others	4	0.973787680209699	0.979364847065711	1.01543739279588
1	F	101	Happy	Actor 6	Others	5	0.9717125382263	1.04902678179423	0.965008576329331
1	F	101	Happy	Actor 6	Others	6	0.980886850152905	1.03892872823065	1.07650085763293
1	F	101	Happy	Actor 6	Others	7	0.973350808213194	1.10112688423826	0.899142367066895
1	F	101	Happy	Actor 6	Others	8	0.985474006116208	0.96019318015513	1.06895368782161
1	F	101	Happy	Actor 6	Others	9	0.987767584097859	1.00190253183082	1.05317324185249
1	F	101	Happy	Actor 6	Others	10	0.981214504150284	1.0024879262403	1.17530017152659
1	F	101	Happy	Actor 6	Others	11	0.980886850152905	0.920240011707888	1.33584905660377
1	F	101	Happy	Actor 6	Others	12	1.02599388379205	1.06439338504317	1.01955403087479
1	F	101	Happy	Actor 6	Others	13	0.982306684141547	1.06117371579101	1.08987993138937
1	F	101	Happy	Actor 6	Others	14	0.97346002621232	1.07522318161862	0.949571183533448
1	F	101	Happy	Actor 6	Others	15	1.00819134993447	1.01229328259915	1.0295025728988
1	F	102	Neutral	Actor 6	Others	1	NA	1.36473924688829	NA
1	F	102	Neutral	Actor 6	Others	2	NA	1.14321726800063	NA
1	F	102	Neutral	Actor 6	Others	3	NA	1.19032613833307	NA
1	F	102	Neutral	Actor 6	Others	4	NA	1.1473136915078	NA
1	F	102	Neutral	Actor 6	Others	5	NA	1.10130770442729	NA
1	F	102	Neutral	Actor 6	Others	6	NA	0.90389160233181	NA
1	F	102	Neutral	Actor 6	Others	7	NA	0.977627225460848	NA
1	F	102	Neutral	Actor 6	Others	8	NA	1.1693713565464	NA
1	F	102	Neutral	Actor 6	Others	9	NA	1.08886087915551	NA
1	F	102	Neutral	Actor 6	Others	10	NA	1.10099259492674	NA
1	F	102	Neutral	Actor 6	Others	11	NA	1.10729478493777	NA
1	F	102	Neutral	Actor 6	Others	12	NA	1.42413738774224	NA
1	F	102	Neutral	Actor 6	Others	13	NA	1.15204033401607	NA
1	F	102	Neutral	Actor 6	Others	14	NA	1.21600756262801	NA
1	F	102	Neutral	Actor 6	Others	15	NA	1.34079092484638	NA
1	F	103	Disgusted	Actor 14	Others	1	0.962096946401879	1.04134366925065	0.869440459110473
1	F	103	Disgusted	Actor 14	Others	2	0.970318172111894	0.981504147966816	1.3663318986131
1	F	103	Disgusted	Actor 14	Others	3	0.959320948110186	0.969808241534068	1.23194643711143
1	F	103	Disgusted	Actor 14	Others	4	1.04676489429853	0.86046511627907	1.5714968914395
1	F	103	Disgusted	Actor 14	Others	5	1.04612427930814	1.0655514755882	1.5896700143472
1	F	103	Disgusted	Actor 14	Others	6	0.973948323724109	1.07724738202094	2.02486848397896
1	F	103	Disgusted	Actor 14	Others	7	1.00501815075806	0.977832177342581	1.99043519846963
1	F	103	Disgusted	Actor 14	Others	8	0.983023702754645	0.988576091391269	2.33811573409852
1	F	103	Disgusted	Actor 14	Others	9	0.986653854366859	1.0750713994288	2.20612147297944
1	F	103	Disgusted	Actor 14	Others	10	0.984625240230621	1.06310349517204	2.00478240076518
1	F	103	Disgusted	Actor 14	Others	11	0.997330770873372	1.00040799673603	1.90148254423721
1	F	103	Disgusted	Actor 14	Others	12	0.960068332265642	0.903848769209846	2.09564801530368
1	F	103	Disgusted	Actor 14	Others	13	0.937433269271834	1.03182374541004	2.09708273553324
1	F	103	Disgusted	Actor 14	Others	14	0.978539397821909	1.01849585203318	2.29220468675275
1	F	103	Disgusted	Actor 14	Others	15	0.985052316890882	0.984360125118999	2.24868483978957
1	F	104	Happy	Participant	Self	1	1.01037413089063	1.08298814455078	0.802526595744681
1	F	104	Happy	Participant	Self	2	0.987197881028584	1.0608484502214	1.15137411347518
1	F	104	Happy	Participant	Self	3	1.0093808630394	0.978860162833881	0.80718085106383
1	F	104	Happy	Participant	Self	4	1	1.1938294529353	0.950576241134752
1	F	104	Happy	Participant	Self	5	1.00827723209359	1.21568347378946	0.940159574468085
1	F	104	Happy	Participant	Self	6	0.965787440679837	1.07070418511641	0.886303191489362
1	F	104	Happy	Participant	Self	7	1.02030680940294	1.02456791886873	0.871897163120567
1	F	104	Happy	Participant	Self	8	1.03023948791524	0.957434652192544	1.1063829787234
1	F	104	Happy	Participant	Self	9	1.00518706544532	0.991001285530638	0.964760638297872
1	F	104	Happy	Participant	Self	10	1.12813155280874	1.07770318525925	1.01994680851064
1	F	104	Happy	Participant	Self	11	1.57929588345657	1.5112126839023	1.26795212765957
1	F	104	Happy	Participant	Self	12	1.56892175256594	1.32752463933724	1.4915780141844
1	F	104	Happy	Participant	Self	13	2.00275907736453	2.24496500499929	2.63297872340426
1	F	104	Happy	Participant	Self	14	1.38825736673656	1.72846736180546	1.77504432624113
1	F	104	Happy	Participant	Self	15	1.39885222381636	1.68761605484931	2.50110815602837
1	F	105	Disgusted	Actor 14	Others	1	1.09082299460176	1.08842027376989	1.07632228007673
1	F	105	Disgusted	Actor 14	Others	2	1.01496353821385	1.18226661733876	0.913537955604275
1	F	105	Disgusted	Actor 14	Others	3	1.02130883606402	1.06745591318288	0.734995889284736
1	F	105	Disgusted	Actor 14	Others	4	1.01752059854153	0.946479220619065	0.975609756097561
1	F	105	Disgusted	Actor 14	Others	5	0.994128231840136	0.963743988161302	0.69251849821869
1	F	105	Disgusted	Actor 14	Others	6	0.901979354105502	0.911209766925638	0.694162784324473
1	F	105	Disgusted	Actor 14	Others	7	0.985320579600341	0.977555802195092	0.762126610030145
1	F	105	Disgusted	Actor 14	Others	8	0.939767023392367	0.741028486866445	0.621677171827898
1	F	105	Disgusted	Actor 14	Others	9	0.849038734728668	0.906523615735602	0.964236777199233
1	F	105	Disgusted	Actor 14	Others	10	0.928118193010702	0.815020347761746	0.911482597972047
1	F	105	Disgusted	Actor 14	Others	11	0.906998768822805	0.84215069675669	0.909701288024116
1	F	105	Disgusted	Actor 14	Others	12	0.923193484231461	0.748427672955975	0.933954508084407
1	F	105	Disgusted	Actor 14	Others	13	0.894876408750829	0.883709458626218	0.80282269114826
1	F	105	Disgusted	Actor 14	Others	14	0.876787574580926	0.788383277839438	0.64675253494108
1	F	105	Disgusted	Actor 14	Others	15	0.851785206932475	0.964483906770255	0.772814469717731
1	F	106	Fearful	Actor 11	Others	1	1.01477994306985	0.990161630358398	0.974796917308894
1	F	106	Fearful	Actor 11	Others	2	0.997481935625137	0.921574139142656	0.927098521141429
1	F	106	Fearful	Actor 11	Others	3	0.99967155682067	1.04708362614195	0.9591751718392
1	F	106	Fearful	Actor 11	Others	4	1.00098532953799	1.05888966971188	1.10539470943553
1	F	106	Fearful	Actor 11	Others	5	1.00306546967375	1.04708362614195	1.0049989585503
1	F	106	Fearful	Actor 11	Others	6	0.997810378804467	1.15193253689389	0.990626952718184
1	F	106	Fearful	Actor 11	Others	7	0.985548500109481	1.08095572733661	1.22766090397834
1	F	106	Fearful	Actor 11	Others	8	0.990037223560324	1.0498945888967	1.23411789210581
1	F	106	Fearful	Actor 11	Others	9	0.994525947011167	1.02375263527758	1.01228910643616
1	F	106	Fearful	Actor 11	Others	10	0.986971753886578	1.13000702740689	1.04353259737555
1	F	106	Fearful	Actor 11	Others	11	1.01718852638494	1.04792691496838	1.16079983336805
1	F	106	Fearful	Actor 11	Others	12	0.991241515217867	1.06493323963458	1.13038950218704
1	F	106	Fearful	Actor 11	Others	13	1.01040070067878	0.934082923401265	1.12205790460321
1	F	106	Fearful	Actor 11	Others	14	1.03590978760674	0.911314125087843	1.0968548219121
1	F	106	Fearful	Actor 11	Others	15	1.04521567768776	0.986226282501757	1.05936263278484
1	F	107	Sad	Actor 6	Others	1	0.988882773802972	1.10533235938641	0.950885066068312
1	F	107	Sad	Actor 6	Others	2	0.999229499174463	1.0400292184076	0.895038643729743
1	F	107	Sad	Actor 6	Others	3	1.03423225096313	1.15383491599708	1.02892046871104
1	F	107	Sad	Actor 6	Others	4	0.977985690698955	1.31146822498174	0.831214161057093
1	F	107	Sad	Actor 6	Others	5	0.989323059988993	0.876990504017531	1.13413113936674
1	F	107	Sad	Actor 6	Others	6	1.01518987341772	1.14959824689554	1.01470954874096
1	F	107	Sad	Actor 6	Others	7	0.988442487616951	1.154565376187	0.950386437297432
1	F	107	Sad	Actor 6	Others	8	0.993946064942213	1.21796932067202	1.09224632261282
1	F	107	Sad	Actor 6	Others	9	1.10071546505228	1.02308254200146	1.26128147594116
1	F	107	Sad	Actor 6	Others	10	1.00561364887177	1.10241051862673	1.25380204437796
1	F	107	Sad	Actor 6	Others	11	1.08035222894882	1.19678597516435	1.19396659187235
1	F	107	Sad	Actor 6	Others	12	1.01089708310402	1.1354273192111	1.30690600847669
1	F	107	Sad	Actor 6	Others	13	1.08585580627408	0.786267348429511	1.48391922213912
1	F	107	Sad	Actor 6	Others	14	1.19097413318657	0.985536888239591	1.65370231862378
1	F	107	Sad	Actor 6	Others	15	1.13968079251513	1.13586559532505	1.66467215158315
1	F	108	Sad	Participant	Self	1	1.02859628139611	0.773338006776493	1.25755462575546
1	F	108	Sad	Participant	Self	2	1.04708056975101	0.663161584297231	1.31194793119479
1	F	108	Sad	Participant	Self	3	1.0163096661955	0.716789344549597	0.928637842863784
1	F	108	Sad	Participant	Self	4	0.988039578123301	0.698095571912607	0.832171083217108
1	F	108	Sad	Participant	Self	5	1.01337392628031	0.730225493632434	1.08042770804277
1	F	108	Sad	Participant	Self	6	1.01935413721866	0.915293842738638	0.864714086471409
1	F	108	Sad	Participant	Self	7	0.99554202457323	0.789110877438953	0.940725244072524
1	F	108	Sad	Participant	Self	8	1.03066217244754	0.819605094053044	0.884704788470479
1	F	108	Sad	Participant	Self	9	1.02859628139611	0.949760486038089	0.9860529986053
1	F	108	Sad	Participant	Self	10	1.00630640426226	0.763991120457997	0.966294746629475
1	F	108	Sad	Participant	Self	11	1.0250081548331	0.77509054796121	0.912831241283124
1	F	108	Sad	Participant	Self	12	1.00685005980211	0.810491879892511	1.08926080892608
1	F	108	Sad	Participant	Self	13	0.99902142002827	0.857927327958874	0.982566248256625
1	F	108	Sad	Participant	Self	14	1.02315972599761	0.898235775207384	0.96699209669921
1	F	108	Sad	Participant	Self	15	1.04795041861477	0.758032480429957	1.11459786145979
1	F	109	Sad	Actor 14	Others	1	0.990297612558596	0.899515393386545	1.03034199022885
1	F	109	Sad	Actor 14	Others	2	1.04186198626404	0.991163055872292	1.07765492414502
1	F	109	Sad	Actor 14	Others	3	0.974272320941895	1.05644241733181	0.973515042427359
1	F	109	Sad	Actor 14	Others	4	1.0134089174752	0.994298745724059	1.14142453072769
1	F	109	Sad	Actor 14	Others	5	0.996620516733893	0.933437856328392	1.10773977886346
1	F	109	Sad	Actor 14	Others	6	0.998037719393873	1.02708095781072	1.04268449472872
1	F	109	Sad	Actor 14	Others	7	1.00163523383844	1.06613454960091	1.10928259192595
1	F	109	Sad	Actor 14	Others	8	0.980268178349504	1.19298745724059	1.00411416816662
1	F	109	Sad	Actor 14	Others	9	0.989207456666303	1.24629418472064	1.19799434301877
1	F	109	Sad	Actor 14	Others	10	1.00479668592609	1.33167046750285	1.03805605554127
1	F	109	Sad	Actor 14	Others	11	0.989207456666303	1.28534777651083	1.136024685009
1	F	109	Sad	Actor 14	Others	12	0.985936988989425	1.0577251995439	1.28387760349704
1	F	109	Sad	Actor 14	Others	13	1.04622260983321	1.13055872291904	1.11982514785292
1	F	109	Sad	Actor 14	Others	14	0.991496784040118	1.19883124287343	1.12471072255078
1	F	109	Sad	Actor 14	Others	15	0.97350921181729	1.18429304446978	1.09848290048856
1	F	110	Disgusted	Participant	Self	1	1.01552863436123	1.06062883627709	0.785780885780886
1	F	110	Disgusted	Participant	Self	2	1.00484581497797	0.954152574220218	0.731701631701632
1	F	110	Disgusted	Participant	Self	3	1.04229074889868	0.985719654265314	0.725641025641026
1	F	110	Disgusted	Participant	Self	4	0.985903083700441	0.918201177502192	0.822843822843823
1	F	110	Disgusted	Participant	Self	5	1.06442731277533	1.08868846298384	0.841958041958042
1	F	110	Disgusted	Participant	Self	6	1.03579295154185	0.976449956156833	0.886013986013986
1	F	110	Disgusted	Participant	Self	7	1.01057268722467	0.856946010271828	0.962470862470862
1	F	110	Disgusted	Participant	Self	8	1.00330396475771	0.97369409996242	0.708857808857809
1	F	110	Disgusted	Participant	Self	9	1.01211453744493	0.861455593135413	0.691841491841492
1	F	110	Disgusted	Participant	Self	10	0.999339207048458	0.827508455467869	0.659207459207459
1	F	110	Disgusted	Participant	Self	11	1.01123348017621	0.853689089314794	0.789277389277389
1	F	110	Disgusted	Participant	Self	12	1.02411894273128	0.908054616059126	0.806060606060606
1	F	110	Disgusted	Participant	Self	13	1.02995594713656	0.906300889389954	0.728671328671329
1	F	110	Disgusted	Participant	Self	14	1.0125550660793	0.984466992358762	0.714219114219114
1	F	110	Disgusted	Participant	Self	15	1.03039647577093	0.940999624201428	0.816317016317016
1	F	111	Happy	Actor 14	Others	1	0.983663312777237	0.82023074859136	0.992777413000657
1	F	111	Happy	Actor 14	Others	2	1.01601211727794	0.83445130131473	1.14281024294156
1	F	111	Happy	Actor 14	Others	3	0.95618305744888	0.901261067883016	0.905449770190414
1	F	111	Happy	Actor 14	Others	4	0.995456020772477	0.876173866380467	1.11063690085358
1	F	111	Happy	Actor 14	Others	5	0.999350860110354	1.01180574188355	1.03479973736047
1	F	111	Happy	Actor 14	Others	6	0.98398788272206	1.03206332170647	1.2209455022981
1	F	111	Happy	Actor 14	Others	7	0.967759385480905	1.01958679903408	1.11162179908076
1	F	111	Happy	Actor 14	Others	8	0.979335713512929	1.01998926750738	1.04826001313198
1	F	111	Happy	Actor 14	Others	9	0.991885751379422	0.96418030587604	1.13821405121471
1	F	111	Happy	Actor 14	Others	10	0.99621335064373	0.975986047759592	1.02692055154301
1	F	111	Happy	Actor 14	Others	11	1.00778967867575	0.695733834182989	1.17170059093894
1	F	111	Happy	Actor 14	Others	12	1.00789786865736	0.793265360880064	1.08535784635588
1	F	111	Happy	Actor 14	Others	13	0.979443903494537	0.731821840622485	1.24556795797768
1	F	111	Happy	Actor 14	Others	14	0.986259872335822	0.685672122350416	1.20847012475378
1	F	111	Happy	Actor 14	Others	15	1.01168451801363	1.16850013415616	1.14937623112278
1	F	112	Neutral	Actor 14	Others	1	0.925877369907221	1.00627224953382	0.997201231458159
1	F	112	Neutral	Actor 14	Others	2	0.929306171843485	1.14358365824716	0.944864259725721
1	F	112	Neutral	Actor 14	Others	3	0.938079870915692	1.12324122732667	1.29275118947663
1	F	112	Neutral	Actor 14	Others	4	1.05526421944332	1.13510764536362	1.61041141897565
1	F	112	Neutral	Actor 14	Others	5	0.941407825736184	1.10917104593999	0.840190316260845
1	F	112	Neutral	Actor 14	Others	6	0.926482452601856	1.0986607899644	1.13685978169605
1	F	112	Neutral	Actor 14	Others	7	0.906514723678903	1.20969655873877	1.16344808284355
1	F	112	Neutral	Actor 14	Others	8	0.906212182331585	1.28665875572131	1.28183599216345
1	F	112	Neutral	Actor 14	Others	9	0.879386849536103	1.09933887099508	0.785614329694934
1	F	112	Neutral	Actor 14	Others	10	0.86183945139169	1.29615189015087	0.872096277637839
1	F	112	Neutral	Actor 14	Others	11	0.88896732553449	1.05916256992711	0.818080044780297
1	F	112	Neutral	Actor 14	Others	12	0.922045179507866	1.13019155789117	0.811083123425693
1	F	112	Neutral	Actor 14	Others	13	0.951089148850343	1.30835734870317	1.282675622726
1	F	112	Neutral	Actor 14	Others	14	1.02369907220653	1.1590100016952	1.21634480828435
1	F	112	Neutral	Actor 14	Others	15	1.09267849939492	1.12561451093406	1.03610411418976
1	F	113	Sad	Actor 14	Others	1	0.98922624877571	1.05748799301412	1.03567567567568
1	F	113	Sad	Actor 14	Others	2	1.01425617586244	1.18308834230825	0.919279279279279
1	F	113	Sad	Actor 14	Others	3	0.970508216345631	1.24144957065929	0.947387387387387
1	F	113	Sad	Actor 14	Others	4	0.956578517793013	1.10318730897977	0.87027027027027
1	F	113	Sad	Actor 14	Others	5	0.969746435956035	1.03973220783001	1.07135135135135
1	F	113	Sad	Actor 14	Others	6	0.9709435194254	1.05763353223694	0.886846846846847
1	F	113	Sad	Actor 14	Others	7	0.968984655566438	1.13535147722311	0.93009009009009
1	F	113	Sad	Actor 14	Others	8	0.987158559146806	1.01688254984718	0.825225225225225
1	F	113	Sad	Actor 14	Others	9	0.9447165088693	1.23126182506185	0.921801801801802
1	F	113	Sad	Actor 14	Others	10	1.01012079660464	1.1487410857226	0.985945945945946
1	F	113	Sad	Actor 14	Others	11	0.980411361410382	1.19414932324261	1.02126126126126
1	F	113	Sad	Actor 14	Others	12	1.01338556970291	1.10027652452336	1.16216216216216
1	F	113	Sad	Actor 14	Others	13	0.974970072913266	1.15398049774414	1.17081081081081
1	F	113	Sad	Actor 14	Others	14	0.976711285232343	1.08514044535002	1.05657657657658
1	F	113	Sad	Actor 14	Others	15	0.9709435194254	1.20724785329646	0.885765765765766
1	F	114	Happy	Actor 14	Others	1	1.04053457035564	0.945063694267516	0.774959871589085
1	F	114	Happy	Actor 14	Others	2	1.02507179147338	0.92223991507431	0.846869983948636
1	F	114	Happy	Actor 14	Others	3	1.03777335984095	1.03861464968153	0.867415730337079
1	F	114	Happy	Actor 14	Others	4	0.986083499005964	0.820196390658174	0.801284109149278
1	F	114	Happy	Actor 14	Others	5	0.995582063176497	0.937234607218684	0.832102728731942
1	F	114	Happy	Actor 14	Others	6	0.99679699580296	1.04405520169851	0.95569823434992
1	F	114	Happy	Actor 14	Others	7	1.02993152197924	0.983412951167728	0.813804173354735
1	F	114	Happy	Actor 14	Others	8	0.984316324276563	0.931395966029724	0.873515248796148
1	F	114	Happy	Actor 14	Others	9	0.984868566379501	0.898354564755839	0.863884430176565
1	F	114	Happy	Actor 14	Others	10	1.01446874309697	1.18325371549894	0.793900481540931
1	F	114	Happy	Actor 14	Others	11	1.0774243428319	0.954485138004246	1.29149277688604
1	F	114	Happy	Actor 14	Others	12	1.00055224210294	1.05414012738854	1.58780096308186
1	F	114	Happy	Actor 14	Others	13	1.07267506074663	0.856555201698514	0.920385232744783
1	F	114	Happy	Actor 14	Others	14	1.12789927104042	0.980228237791932	1.10882825040128
1	F	114	Happy	Actor 14	Others	15	1.01203887784405	1.02282377919321	1.17367576243981
1	F	115	Happy	Participant	Self	1	1.02051953721895	1.31096031863107	1.07463222102619
1	F	115	Happy	Participant	Self	2	1.02117441606636	0.964301519398141	1.14137064944385
1	F	115	Happy	Participant	Self	3	1.0084042785418	1.03466587992329	0.872981700753498
1	F	115	Happy	Participant	Self	4	1.00425671250819	1.06888921669863	0.980265518478651
1	F	115	Happy	Participant	Self	5	0.991595721458197	0.978020356984806	0.982777179763186
1	F	115	Happy	Participant	Self	6	0.985701811831478	1.14810444018292	1.06207391460352
1	F	115	Happy	Participant	Self	7	1.06548788474132	1.1246496533412	1.05812701829925
1	F	115	Happy	Participant	Self	8	1.018227461253	1.08998377341791	1.41657696447793
1	F	115	Happy	Participant	Self	9	1.02368478498145	1.25977282785072	0.919268030139935
1	F	115	Happy	Participant	Self	10	1.03569089718402	1.32364655553917	2.17545748116254
1	F	115	Happy	Participant	Self	11	1.10292512551845	1.13025519988199	1.27771797631862
1	F	115	Happy	Participant	Self	12	1.36182056319581	1.24103850125387	2.335127377108
1	F	115	Happy	Participant	Self	13	1.28301680855708	1.27850715444756	0.952278435593829
1	F	115	Happy	Participant	Self	14	1.45437677363021	1.26213305797315	1.19016864011482
1	F	115	Happy	Participant	Self	15	1.30953940187732	1.20091458917244	1.51524937208468
1	F	116	Disgusted	Actor 6	Others	1	0.995671760445191	1.06657246035484	0.89876378215837
1	F	116	Disgusted	Actor 6	Others	2	0.869887819097253	1.17836395038468	0.952221850985633
1	F	116	Disgusted	Actor 6	Others	3	0.960515855489798	1.18464437117287	0.915469428666889
1	F	116	Disgusted	Actor 6	Others	4	0.904248741277272	1.14492070968755	0.950551286334781
1	F	116	Disgusted	Actor 6	Others	5	0.948767776698172	1.06735751295337	0.766455061810892
1	F	116	Disgusted	Actor 6	Others	6	0.812030739333981	1.28214790390956	0.778149014366856
1	F	116	Disgusted	Actor 6	Others	7	0.80558254571151	1.2507457999686	0.96658870698296
1	F	116	Disgusted	Actor 6	Others	8	0.814327356240615	1.08321557544355	0.931840962245239
1	F	116	Disgusted	Actor 6	Others	9	0.792421164208109	1.01789919924635	0.985967256932843
1	F	116	Disgusted	Actor 6	Others	10	0.813179047787298	0.805463966085728	0.978616772469095
1	F	116	Disgusted	Actor 6	Others	11	0.824838795159438	0.972837180091066	0.996658870698296
1	F	116	Disgusted	Actor 6	Others	12	0.800017666283897	1.09577641701994	0.856665552956899
1	F	116	Disgusted	Actor 6	Others	13	0.794011129758855	1.12498037368504	0.996658870698296
1	F	116	Disgusted	Actor 6	Others	14	0.823425492447664	1.24776260009421	0.984630805212162
1	F	116	Disgusted	Actor 6	Others	15	0.827577069163502	1.44889307583608	0.859004343468092
1	F	117	Neutral	Actor 14	Others	1	1.00779052153214	0.998733375554148	0.932953402614817
1	F	117	Neutral	Actor 14	Others	2	0.98171391473707	1.16165294490184	1.08548441166611
1	F	117	Neutral	Actor 14	Others	3	0.997186756113395	1.03657378087397	0.990278243379149
1	F	117	Neutral	Actor 14	Others	4	0.987448604198226	1.25221659278024	1.05665437479048
1	F	117	Neutral	Actor 14	Others	5	1.00075741181562	1.14043698543382	1.02883003687563
1	F	117	Neutral	Actor 14	Others	6	0.987448604198226	1.37951234958835	1.00201139792156
1	F	117	Neutral	Actor 14	Others	7	0.987556805886172	1.22387587080431	0.820650351994636
1	F	117	Neutral	Actor 14	Others	8	0.952174853927721	1.31048131728942	0.940998994301039
1	F	117	Neutral	Actor 14	Others	9	0.977494048907163	1.15690310322989	1.11867247737177
1	F	117	Neutral	Actor 14	Others	10	0.976520233715646	1.23005066497783	0.926919208850151
1	F	117	Neutral	Actor 14	Others	11	0.998160571304912	1.11462951234959	1.0750921890714
1	F	117	Neutral	Actor 14	Others	12	0.970352737502705	1.19711842938569	1.14113308749581
1	F	117	Neutral	Actor 14	Others	13	1.00941354685133	1.22371754274858	1.57291317465639
1	F	117	Neutral	Actor 14	Others	14	0.964077039601818	1.19078530715643	0.953737847804224
1	F	117	Neutral	Actor 14	Others	15	0.987232200822333	1.29876504116529	0.960442507542742
1	F	118	Disgusted	Actor 11	Others	1	0.963859416445623	1.00322061191626	1.05180979418027
1	F	118	Disgusted	Actor 11	Others	2	0.974690539345712	0.978395061728395	0.885379701916253
1	F	118	Disgusted	Actor 11	Others	3	0.998784261715296	1.11231884057971	1.21753016323634
1	F	118	Disgusted	Actor 11	Others	4	0.962312113174182	0.921497584541063	1.00993612491128
1	F	118	Disgusted	Actor 11	Others	5	0.974137931034483	0.986312399355878	1.07842441447835
1	F	118	Disgusted	Actor 11	Others	6	1.02188328912467	0.902442297369834	1.06281050390348
1	F	118	Disgusted	Actor 11	Others	7	0.992484526967286	1.10346215780998	1.02625975869411
1	F	118	Disgusted	Actor 11	Others	8	0.981763925729443	1.18142780461621	1.18630234208659
1	F	118	Disgusted	Actor 11	Others	9	0.991600353669319	1.15230810520666	1.89496096522356
1	F	118	Disgusted	Actor 11	Others	10	1	1.04710144927536	1.11745919091554
1	F	118	Disgusted	Actor 11	Others	11	0.997126436781609	1.03529253891573	0.980482611781405
1	F	118	Disgusted	Actor 11	Others	12	1.0012157382847	1.05488459473967	0.894606103619588
1	F	118	Disgusted	Actor 11	Others	13	1.01602564102564	0.988325281803543	0.943577004968062
1	F	118	Disgusted	Actor 11	Others	14	0.990495137046861	0.962694578636608	0.966288147622427
1	F	118	Disgusted	Actor 11	Others	15	1.03304597701149	1.02804616210413	1.16075230660043
1	F	119	Fearful	Actor 14	Others	1	0.993010096527238	1.01614385089907	1.00260331923202
1	F	119	Fearful	Actor 14	Others	2	1.00665705092644	1.07730673316708	0.774487471526196
1	F	119	Fearful	Actor 14	Others	3	1.00565849328747	0.960624753904712	0.959323136999675
1	F	119	Fearful	Actor 14	Others	4	1.0025518695218	0.965218532615829	1.06085258704849
1	F	119	Fearful	Actor 14	Others	5	1.02008210362809	0.986218663866649	0.856166612430849
1	F	119	Fearful	Actor 14	Others	6	1.0004438033951	1.15106969418559	1.12007809957696
1	F	119	Fearful	Actor 14	Others	7	1.02529679352047	1.00157500984381	1.16173120728929
1	F	119	Fearful	Actor 14	Others	8	1.01486741373572	1.01273132957081	1.05694760820046
1	F	119	Fearful	Actor 14	Others	9	1.01076223233108	1.02664391652448	1.2873413602343
1	F	119	Fearful	Actor 14	Others	10	1.02929102407633	1.19556372227326	0.958346892287667
1	F	119	Fearful	Actor 14	Others	11	1.0136469543992	0.968237301483134	1.17019199479336
1	F	119	Fearful	Actor 14	Others	12	1.01054033063353	1.00590628691429	1.16400911161731
1	F	119	Fearful	Actor 14	Others	13	1.01708643071119	1.17259482871768	1.48584445167589
1	F	119	Fearful	Actor 14	Others	14	1.01952734938422	0.87334295839349	1.17832736739343
1	F	119	Fearful	Actor 14	Others	15	1.03361810717852	0.815067594172464	1.1002277904328
1	F	120	Disgusted	Participant	Self	1	1.00547945205479	1.0790802764487	1.08081824279007
1	F	120	Disgusted	Participant	Self	2	0.989698630136986	0.985645933014354	0.976525821596244
1	F	120	Disgusted	Participant	Self	3	0.98454794520548	0.79066985645933	1.02749832327297
1	F	120	Disgusted	Participant	Self	4	1.01895890410959	1.12147793726741	1.11368209255533
1	F	120	Disgusted	Participant	Self	5	1.01238356164384	1.00225943646996	1.0251509054326
1	F	120	Disgusted	Participant	Self	6	0.992767123287671	0.970627325890484	1.06237424547284
1	F	120	Disgusted	Participant	Self	7	1.00427397260274	0.916799574694312	1.1579476861167
1	F	120	Disgusted	Participant	Self	8	1.00032876712329	0.757309941520468	0.889000670690812
1	F	120	Disgusted	Participant	Self	9	0.995397260273973	1.01887293992557	1.0271629778672
1	F	120	Disgusted	Participant	Self	10	1.0053698630137	0.977006911217437	0.993293091884641
1	F	120	Disgusted	Participant	Self	11	0.98958904109589	0.863370547581074	0.898054996646546
1	F	120	Disgusted	Participant	Self	12	1.0078904109589	0.773790536948432	0.951039570757881
1	F	120	Disgusted	Participant	Self	13	0.999232876712329	1.00159489633174	0.966465459423206
1	F	120	Disgusted	Participant	Self	14	1.00580821917808	0.794790005316321	0.949027498323273
1	F	120	Disgusted	Participant	Self	15	1.0052602739726	0.976874003189793	0.9560697518444
1	F	121	Disgusted	Participant	Self	1	1.14220215842562	NA	1.02356109054191
1	F	121	Disgusted	Participant	Self	2	0.828384002257177	NA	0.757791989229216
1	F	121	Disgusted	Participant	Self	3	0.905198561049587	NA	0.675058902726355
1	F	121	Disgusted	Participant	Self	4	0.852013825209847	NA	0.559407606866375
1	F	121	Disgusted	Participant	Self	5	0.730126260845031	NA	0.387748232918209
1	F	121	Disgusted	Participant	Self	6	0.839246667136912	NA	0.419252776842814
1	F	121	Disgusted	Participant	Self	7	0.819637440925443	NA	1.4694042409963
1	F	121	Disgusted	Participant	Self	8	0.786555688791705	NA	0.484146751935375
1	F	121	Disgusted	Participant	Self	9	0.759540100162235	NA	0.457691013126893
1	F	121	Disgusted	Participant	Self	10	0.733794173661565	NA	0.514237630427466
1	F	121	Disgusted	Participant	Self	11	0.768427735063836	NA	0.437293840457758
1	F	121	Disgusted	Participant	Self	12	0.719827890244763	NA	0.486974082800404
1	F	121	Disgusted	Participant	Self	13	0.739013895746632	NA	0.429888926287445
1	F	121	Disgusted	Participant	Self	14	1.13267969245962	NA	0.591450690003366
1	F	121	Disgusted	Participant	Self	15	1.54165197150314	NA	0.738135307977112
1	F	122	Happy	Actor 14	Others	1	1.02786318216756	1.63339882121807	1.23002134218639
1	F	122	Happy	Actor 14	Others	2	1.02238662567256	1.1147347740668	1.42731799857719
1	F	122	Happy	Actor 14	Others	3	1.02555726364335	1.27308447937132	1.42494664453403
1	F	122	Happy	Actor 14	Others	4	0.984435049961568	1.15363457760314	1.1733459805549
1	F	122	Happy	Actor 14	Others	5	1.01777478862414	1.05500982318271	1.24590941427555
1	F	122	Happy	Actor 14	Others	6	1.04217909300538	1.0188605108055	1.05335546597107
1	F	122	Happy	Actor 14	Others	7	1.05169100691776	1.03614931237721	1.1733459805549
1	F	122	Happy	Actor 14	Others	8	1.02565334358186	0.916306483300589	1.1375385345032
1	F	122	Happy	Actor 14	Others	9	1.02997694081476	0.932023575638507	1.31776144178326
1	F	122	Happy	Actor 14	Others	10	1.0282475019216	2.11001964636542	1.38131373013991
1	F	122	Happy	Actor 14	Others	11	0.983570330514988	0.999214145383104	1.17500592838511
1	F	122	Happy	Actor 14	Others	12	1.00845503458878	0.868369351669941	1.30424472373725
1	F	122	Happy	Actor 14	Others	13	1.00538047655649	0.96188605108055	1.26061180934313
1	F	122	Happy	Actor 14	Others	14	1.0782090699462	1.00117878192534	1.28195399573156
1	F	122	Happy	Actor 14	Others	15	1.04832820906995	1.05854616895874	1.4379890917714
1	F	123	Happy	Actor 11	Others	1	1.01483708301009	1.05328596802842	1.37927054478301
1	F	123	Happy	Actor 11	Others	2	1.02899534522886	1.37433392539964	1.14173591874423
1	F	123	Happy	Actor 11	Others	3	1.02395267649341	1.31261101243339	1.13642659279778
1	F	123	Happy	Actor 11	Others	4	1.01115205585725	0.99866785079929	1.26962142197599
1	F	123	Happy	Actor 11	Others	5	1.02821955003879	1.11767317939609	1.23961218836565
1	F	123	Happy	Actor 11	Others	6	0.983320403413499	1.16296625222025	1.06001846722068
1	F	123	Happy	Actor 11	Others	7	0.989914662529092	1.15985790408526	1.28947368421053
1	F	123	Happy	Actor 11	Others	8	1.01726144297905	2.24333925399645	1.34903047091413
1	F	123	Happy	Actor 11	Others	9	0.979247478665632	1.01998223801066	1.03185595567867
1	F	123	Happy	Actor 11	Others	10	0.984871993793639	1.09325044404973	0.975761772853186
1	F	123	Happy	Actor 11	Others	11	1.00397595034911	1.08836589698046	1.01962142197599
1	F	123	Happy	Actor 11	Others	12	0.987393328161365	1.12566607460036	0.986149584487535
1	F	123	Happy	Actor 11	Others	13	1.01755236617533	1.09236234458259	1.19598337950139
1	F	123	Happy	Actor 11	Others	14	0.979538401861909	1.13410301953819	1.22160664819945
1	F	123	Happy	Actor 11	Others	15	0.975174553917766	0.904973357015986	1.14866112650046
1	F	124	Neutral	Participant	Self	1	0.980347843175789	0.945361635220126	0.873720988270527
1	F	124	Neutral	Participant	Self	2	1.01601650781173	0.897012578616352	0.898427751434989
1	F	124	Neutral	Participant	Self	3	0.999410435295274	0.865172955974843	0.929872722735213
1	F	124	Neutral	Participant	Self	4	0.992335658838558	0.959512578616352	0.9940104816571
1	F	124	Neutral	Participant	Self	5	1.00825390586617	0.931996855345912	0.956076865485401
1	F	124	Neutral	Participant	Self	6	1.00275130195539	0.818789308176101	0.99500873471425
1	F	124	Neutral	Participant	Self	7	1.02289476270021	0.942610062893082	1.0279510856002
1	F	124	Neutral	Participant	Self	8	0.99901739215879	1.00550314465409	0.993760918392813
1	F	124	Neutral	Participant	Self	9	0.968949592217746	0.796776729559749	1.0858497629149
1	F	124	Neutral	Participant	Self	10	1.01277390193574	1.0373427672956	1.20888445220863
1	F	124	Neutral	Participant	Self	11	0.981232190232878	0.824685534591195	1.01771899176441
1	F	124	Neutral	Participant	Self	12	1.00314434509187	0.963050314465409	1.03568754679311
1	F	124	Neutral	Participant	Self	13	1.00520782155842	0.939465408805032	0.959321187921138
1	F	124	Neutral	Participant	Self	14	1.01395303134519	0.897405660377359	1.1337659096581
1	F	124	Neutral	Participant	Self	15	0.995086960793947	0.92374213836478	1.139755428001
1	F	125	Fearful	Participant	Self	1	0.994090416625628	1.22342126298961	1.00027586206897
1	F	125	Fearful	Participant	Self	2	1.01309957647986	1.20783373301359	1.08855172413793
1	F	125	Fearful	Participant	Self	3	0.994878361075544	1.27098321342926	0.928
1	F	125	Fearful	Participant	Self	4	0.990249187432286	1.12390087929656	1.15448275862069
1	F	125	Fearful	Participant	Self	5	0.988771791588693	1.24020783373301	0.973793103448276
1	F	125	Fearful	Participant	Self	6	0.974884270658919	1.19544364508393	1.06289655172414
1	F	125	Fearful	Participant	Self	7	0.996158770806658	1.17665867306155	0.996137931034483
1	F	125	Fearful	Participant	Self	8	1.00758396533044	1.09432454036771	1.04551724137931
1	F	125	Fearful	Participant	Self	9	1.00590958337437	1.14988009592326	1.04524137931034
1	F	125	Fearful	Participant	Self	10	0.991923569388358	1.09392486011191	1.1751724137931
1	F	125	Fearful	Participant	Self	11	1.00187136806855	1.0259792166267	1.21241379310345
1	F	125	Fearful	Participant	Self	12	1.01034177090515	1.07234212629896	1.09710344827586
1	F	125	Fearful	Participant	Self	13	1.00364424308086	0.910471622701839	1.088
1	F	125	Fearful	Participant	Self	14	1.00108342361863	1.04556354916067	0.963862068965517
1	F	125	Fearful	Participant	Self	15	1.01487245149217	0.843325339728217	1.07006896551724
1	F	126	Fearful	Actor 14	Others	1	0.605836742169852	0.0656696308272703	0.532138928178532
1	F	126	Fearful	Actor 14	Others	2	0.60638622626534	0.0587173268660738	0.51029388653151
1	F	126	Fearful	Actor 14	Others	3	0.600525062580133	0.0596604688763137	0.554298286971554
1	F	126	Fearful	Actor 14	Others	4	0.618596983942854	0.0872541094044732	0.597674053119598
1	F	126	Fearful	Actor 14	Others	5	0.601807192136272	0.0594179466451091	0.510922520823511
1	F	126	Fearful	Actor 14	Others	6	0.603760913364674	0.0606575047157101	0.53968253968254
1	F	126	Fearful	Actor 14	Others	7	0.603699859576287	0.0610078146052277	0.535439258211536
1	F	126	Fearful	Actor 14	Others	8	0.618780145308016	0.0568040959310159	0.578815024359579
1	F	126	Fearful	Actor 14	Others	9	0.620001221075768	0.0689302074912423	0.546126041175546
1	F	126	Fearful	Actor 14	Others	10	0.619879113498993	0.0569927243330639	0.534496306773535
1	F	126	Fearful	Actor 14	Others	11	0.614506380120886	0.0637833468067906	0.538739588244539
1	F	126	Fearful	Actor 14	Others	12	0.628670859026803	0.0638102937213689	0.608203677510608
1	F	126	Fearful	Actor 14	Others	13	0.608462055070517	0.0608191862031797	0.500550055005501
1	F	126	Fearful	Actor 14	Others	14	0.604127236095	0.0597413096200485	0.606003457488606
1	F	126	Fearful	Actor 14	Others	15	0.620611758959643	0.0637563998922124	0.557441458431558
1	F	127	Disgusted	Actor 14	Others	1	1.001312998687	1.04236200256739	1.04982346018046
1	F	127	Disgusted	Actor 14	Others	2	0.993132006867993	0.908001711596063	1.08395449195763
1	F	127	Disgusted	Actor 14	Others	3	1	0.924261874197689	1.11416241663397
1	F	127	Disgusted	Actor 14	Others	4	1.000403999596	1.18998716302953	1.11337779521381
1	F	127	Disgusted	Actor 14	Others	5	1.000504999495	1.54129225502781	1.20596312279325
1	F	127	Disgusted	Actor 14	Others	6	0.999192000807999	0.955070603337612	1.24872499019223
1	F	127	Disgusted	Actor 14	Others	7	1.01686698313302	1.1219512195122	1.25578658297372
1	F	127	Disgusted	Actor 14	Others	8	1.01989698010302	1.01797175866496	1.22400941545704
1	F	127	Disgusted	Actor 14	Others	9	1.01797798202202	0.976037655113393	1.1314240878776
1	F	127	Disgusted	Actor 14	Others	10	1.01989698010302	0.950363714163457	1.08199293840722
1	F	127	Disgusted	Actor 14	Others	11	0.999293000706999	1.16345742404792	1.09454688112985
1	F	127	Disgusted	Actor 14	Others	12	1.00737299262701	1.03380402225075	1.13024715574735
1	F	127	Disgusted	Actor 14	Others	13	1.07514392485608	0.920410783055199	1.46959591996862
1	F	127	Disgusted	Actor 14	Others	14	1.04555095444905	0.866495507060334	1.15103962338172
1	F	127	Disgusted	Actor 14	Others	15	0.995556004443996	0.897732135216089	1.06041584935269
1	F	128	Sad	Actor 14	Others	1	0.98618038237739	0.722679846238331	0.860135900339751
1	F	128	Sad	Actor 14	Others	2	0.998441396508728	0.781987918725975	0.867214043035108
1	F	128	Sad	Actor 14	Others	3	1.00072734829593	0.756452498627128	0.778029445073613
1	F	128	Sad	Actor 14	Others	4	0.98285536159601	0.799835255354201	0.855039637599094
1	F	128	Sad	Actor 14	Others	5	1.00550706566916	0.608182317408018	0.809739524348811
1	F	128	Sad	Actor 14	Others	6	1.03158769742311	0.719110378912685	0.792185730464326
1	F	128	Sad	Actor 14	Others	7	1.01859933499584	0.654036243822076	0.772933182332956
1	F	128	Sad	Actor 14	Others	8	1.03823773898587	0.56946732564525	0.92044167610419
1	F	128	Sad	Actor 14	Others	9	1.00488362427265	0.71059857221307	0.837485843714609
1	F	128	Sad	Actor 14	Others	10	1.01371571072319	0.759747391543108	0.832106455266138
1	F	128	Sad	Actor 14	Others	11	1.01517040731505	1.17874794069193	0.794733861834655
1	F	128	Sad	Actor 14	Others	12	0.998025768911056	0.881383855024712	0.947055492638732
1	F	128	Sad	Actor 14	Others	13	1.05060266001663	0.878912685337727	0.812287655719139
1	F	128	Sad	Actor 14	Others	14	1.05901911886949	1.57715540911587	1.30011325028313
1	F	128	Sad	Actor 14	Others	15	1.13985868661679	0.758099945085118	1.21262740656852
1	F	129	Disgusted	Actor 6	Others	1	1.0234263597474	1.24289405684755	1.06983767459419
1	F	129	Disgusted	Actor 6	Others	2	1.00295375840293	1.13178294573643	1.07814269535674
1	F	129	Disgusted	Actor 6	Others	3	1.00550010185374	1.15633074935401	1.16308040770102
1	F	129	Disgusted	Actor 6	Others	4	1.01354654715828	1.00818260120586	0.963382408456021
1	F	129	Disgusted	Actor 6	Others	5	1.02281523731921	1.02885443583118	1.06870517176293
1	F	129	Disgusted	Actor 6	Others	6	1.01965777144021	1.0749354005168	1.02038505096263
1	F	129	Disgusted	Actor 6	Others	7	0.998777755143614	0.970284237726098	0.960739901849755
1	F	129	Disgusted	Actor 6	Others	8	0.987370136484009	1.06287683031869	1.09815024537561
1	F	129	Disgusted	Actor 6	Others	9	1.01833367284579	1.00043066322136	0.911664779161948
1	F	129	Disgusted	Actor 6	Others	10	1.00835200651864	0.870801033591731	1.16194790486976
1	F	129	Disgusted	Actor 6	Others	11	0.987675697698106	0.883720930232558	1.11853529633824
1	F	129	Disgusted	Actor 6	Others	12	1.03727846811978	0.851421188630491	1.04605511513779
1	F	129	Disgusted	Actor 6	Others	13	0.987981258912202	0.866494401378122	0.910532276330691
1	F	129	Disgusted	Actor 6	Others	14	0.997861071501324	1.3062015503876	1.37259343148358
1	F	129	Disgusted	Actor 6	Others	15	1.01008352006519	1.04823428079242	0.942619856549641
1	F	130	Fearful	Actor 6	Others	1	0.993920356672409	1.40737600678254	1.07487146529563
1	F	130	Fearful	Actor 6	Others	2	1.01661769176208	1.84145824501908	1.10122107969152
1	F	130	Fearful	Actor 6	Others	3	1.04073361029486	1.15218312844426	1.21176092544987
1	F	130	Fearful	Actor 6	Others	4	0.987739385956024	1.33022467147096	1.12949871465296
1	F	130	Fearful	Actor 6	Others	5	1.0133752153207	2.11699872827469	0.96401028277635
1	F	130	Fearful	Actor 6	Others	6	1.00172256560948	1.20601949978805	0.956298200514139
1	F	130	Fearful	Actor 6	Others	7	0.973148241969804	1.1360746078847	0.881426735218509
1	F	130	Fearful	Actor 6	Others	8	1.00243185733104	1.16617210682493	0.959511568123393
1	F	130	Fearful	Actor 6	Others	9	1.03049954402675	1.16150911403137	1.01253213367609
1	F	130	Fearful	Actor 6	Others	10	0.989157969399129	1.12208562950403	0.875642673521851
1	F	130	Fearful	Actor 6	Others	11	1.00851150065863	1.07206443408224	0.856041131105399
1	F	130	Fearful	Actor 6	Others	12	0.975782754078427	1.08266214497669	0.870501285347044
1	F	130	Fearful	Actor 6	Others	13	1.00101327388793	1.20474777448071	0.947943444730077
1	F	130	Fearful	Actor 6	Others	14	1.0133752153207	1.09114031369224	0.811053984575835
1	F	130	Fearful	Actor 6	Others	15	0.978822575742223	0.922424756252649	0.858611825192802
1	F	131	Happy	Actor 11	Others	1	NA	1.05896043444531	NA
1	F	131	Happy	Actor 11	Others	2	NA	0.84910783553142	NA
1	F	131	Happy	Actor 11	Others	3	NA	0.985259891388673	NA
1	F	131	Happy	Actor 11	Others	4	NA	0.896431342125679	NA
1	F	131	Happy	Actor 11	Others	5	NA	0.898370830100853	NA
1	F	131	Happy	Actor 11	Others	6	NA	0.893716058960435	NA
1	F	131	Happy	Actor 11	Others	7	NA	0.925523661753297	NA
1	F	131	Happy	Actor 11	Others	8	NA	1.06400310318076	NA
1	F	131	Happy	Actor 11	Others	9	NA	1.18269976726144	NA
1	F	131	Happy	Actor 11	Others	10	NA	1.24010861132661	NA
1	F	131	Happy	Actor 11	Others	11	NA	0.795190069821567	NA
1	F	131	Happy	Actor 11	Others	12	NA	0.895267649340574	NA
1	F	131	Happy	Actor 11	Others	13	NA	1.54499612102405	NA
1	F	131	Happy	Actor 11	Others	14	NA	1.4755624515128	NA
1	F	131	Happy	Actor 11	Others	15	NA	1.70674941815361	NA
1	F	132	Neutral	Participant	Self	1	1.01073492981007	0.861837191934279	0.997070670084218
1	F	132	Neutral	Participant	Self	2	1.0067093311313	1.04406273338312	0.981691688026364
1	F	132	Neutral	Participant	Self	3	0.992671345995046	0.921209858103062	0.937751739289638
1	F	132	Neutral	Participant	Self	4	1.01723781998348	0.923076923076923	0.949469058952765
1	F	132	Neutral	Participant	Self	5	0.981729975227085	0.919342793129201	1.13731233980227
1	F	132	Neutral	Participant	Self	6	0.996387283236994	1.03696788648245	1.05565726839985
1	F	132	Neutral	Participant	Self	7	0.990194054500413	0.82486930545183	1.02746246796045
1	F	132	Neutral	Participant	Self	8	1.00464492155244	0.775952203136669	1.060417429513
1	F	132	Neutral	Participant	Self	9	1.03509496284063	1.00970873786408	1.05309410472354
1	F	132	Neutral	Participant	Self	10	1.01641205615194	0.907766990291262	0.918711094837056
1	F	132	Neutral	Participant	Self	11	1.00846407927333	0.961165048543689	0.989381179055291
1	F	132	Neutral	Participant	Self	12	1.0014450867052	0.946228528752801	0.983156352984255
1	F	132	Neutral	Participant	Self	13	0.998245251857969	0.974234503360717	1.12046869278653
1	F	132	Neutral	Participant	Self	14	1.01145747316268	0.915608663181479	1.05785426583669
1	F	132	Neutral	Participant	Self	15	0.990297274979356	1.04592979835698	1.06481142438667
1	F	133	Happy	Participant	Self	1	1.0627336094555	NA	2.23099914602904
1	F	133	Happy	Participant	Self	2	1.04040812203253	NA	1.47395388556789
1	F	133	Happy	Participant	Self	3	1.03111425396505	NA	1.09265584970111
1	F	133	Happy	Participant	Self	4	1.01646630972826	NA	1.0200683176772
1	F	133	Happy	Participant	Self	5	1.04485301545611	NA	1.36806148590948
1	F	133	Happy	Participant	Self	6	0.986160218203859	NA	1.09265584970111
1	F	133	Happy	Participant	Self	7	1.03000303060915	NA	1.08411614005124
1	F	133	Happy	Participant	Self	8	1.00858672593191	NA	1.28266438941076
1	F	133	Happy	Participant	Self	9	1.03707445196485	NA	1.5930828351836
1	F	133	Happy	Participant	Self	10	1.01707243155874	NA	1.9598633646456
1	F	133	Happy	Participant	Self	11	1.03050813213456	NA	1.33902647309991
1	F	133	Happy	Participant	Self	12	1.79189817153248	NA	1.86464560204953
1	F	133	Happy	Participant	Self	13	1.0200020204061	NA	1.32877882152007
1	F	133	Happy	Participant	Self	14	1.04101424386302	NA	0.83603757472246
1	F	133	Happy	Participant	Self	15	0.971007172441661	NA	0.89069171648164
1	F	134	Happy	Participant	Self	1	1.02501082719792	NA	0.704626334519573
1	F	134	Happy	Participant	Self	2	1.00064963187527	NA	0.7855871886121
1	F	134	Happy	Participant	Self	3	1.05467734950195	NA	0.761269276393832
1	F	134	Happy	Participant	Self	4	1.02793417063664	NA	0.842230130486358
[truncated: 127,601 more rows]
